# Supplementary material for: Genome-wide association study of fish oil supplementation on lipid traits in 81,246 individuals reveals new gene-diet interaction loci
Source: PLoS Genet. 2021 Mar 24;17(3):e1009431. doi: 10.1371/journal.pgen.1009431 (PMC8021161; doi:10.1371/journal.pgen.1009431)
Supplement: S4 Table — Counts of variants and loci which met the significance threshold of P< 5e-08 in Stage 1 (in either 1df or 2df) but which were not replicated in Stage 2. Note that no Stage 1 1df P-values reached this threshold so all variants in this table refer to their 2df joint test P-values. (XLSX) [file pgen.1009431.s008.xlsx]

## Sheet: repsigleadNOVEL
GenomicLocus	Found in GWAS catalog	chr	pos	Phenotype	uniqID	Gene	MarkerName	rsID	Allele1	Allele2	Freq1	FreqSE	MinFreq	MaxFreq	Effect	StdErr	IntEffect	IntStdErr	IntCov	ChiSq2df	P.value	p	start	end	nSNPs	nGWASSNPs	nIndSigSNPs	IndSigSNPs	nLeadSNPs	LeadSNPs
1	0	1	63210279	TAGs	1:63210279:A:C	none	1:63210279	rs12131553	a	c	0.8343	0.004	0.8331	0.847	-0.04075	0.006546	0.00135	0.0166	-4.281e-05	45.41	1.378e-10	1.378e-10	62930106	63354972	128	2	2	1:62996373;1:63210279	2	1:62996373;1:63210279
3	0	1	185524089	Tot_Chol	1:185524089:A:G	LOC107985239 : Intron Variant	1:185524089	rs113612002	a	g	0.0212	0.0015	0.0165	0.0216	-0.1181	0.02078	0.04485	0.05584	-0.0004317	34.279	3.6e-08	3.6e-08	185485882	185863184	8	1	1	1:185524089	1	1:185524089
1	0	1	230280696	HDL	1:230280696:C:T	GALNT2 : Intron Variant	1:230280696	rs115047514	t	c	0.0455	0.0003	0.0446	0.0456	0.0265	0.004357	0.0195	0.01126	-1.898e-05	56.609	5.098e-13	5.098e-13	230280696	230280696	1	1	1	1:230280696	1	1:230280696
3	0	2	21121130	LDL	2:21121130:G:T	none	2:21121130	rs4971538	t	g	0.88	0	0.8799	0.88	0.0546	0.006949	-0.01751	0.01764	-4.824e-05	66.966	2.874e-15	2.874e-15	21085452	21567113	41	13	4	2:21088507;2:21121130;2:21141832;2:21559786	3	2:21088507;2:21121130;2:21559786
5	0	5	74379675	LDL	5:74379675:A:T	ANKRD31 : Intronic Variant	5:74379675	rs57441318	a	t	0.2014	0.0037	0.2002	0.2133	-0.05711	0.005631	-0.01726	0.01436	-3.172e-05	134.576	5.987e-30	5.987e-30	74340327	74589385	263	225	3	5:74379675;5:74340327;5:74560487	1	5:74379675
7	0	7	21667559	LDL	7:21667559:A:G	DNAH11 : Intronic Variant	7:21667559	rs66968075	a	g	0.2482	0.004	0.2355	0.2495	-0.02877	0.005216	-0.003741	0.01342	-2.721e-05	37.351	7.75e-09	7.75e-09	21658537	21694705	10	1	1	7:21667559	1	7:21667559
5	0	7	73020301	TAGs	7:73020301:C:T	MLXIPL : Synonymous	7:73020301	rs799157	t	c	0.0407	0.0092	0.0113	0.0436	-0.1044	0.0137	0.03484	0.03071	-0.0001897	64.65	9.152e-15	9.152e-15	72819387	73123473	26	8	6	7:72859135;7:72819387;7:72921771;7:72914811;7:73020301;7:73123473	3	7:72859135;7:72914811;7:73020301
8	0	7	73081694	LDL	7:73081694:C:G	VPS37D : Intron Variant	7:73081694	rs113562761	c	g	0.9611	0.0085	0.9584	0.9883	0.05675	0.01175	0.1424	0.03064	-0.0001379	72.84	1.524e-16	1.524e-16	73019074	73123473	4	3	1	7:73081694	1	7:73081694
9	0	9	107632196	HDL	9:107632196:G:GGTTAA	ABCA1 : Intron Variant	9:107632196	rs10583465	g	ggttaa	0.192	0.0082	0.167	0.1946	0.01859	0.002289	0.005832	0.006036	-5.23e-06	85.062	3.38e-19	3.38e-19	107629336	107637941	8	1	1	9:107632196	1	9:107632196
8	0	9	107666513	Tot_Chol	9:107666513:G:T	ABCA1 : Intron Variant	9:107666513	rs2740486	t	g	0.5325	0.0023	0.5318	0.5399	-0.03961	0.005866	-0.01275	0.01558	-3.441e-05	58.77	1.731e-13	1.731e-13	107664961	107667079	6	3	1	9:107666513	1	9:107666513
9	0	9	136219062	Tot_Chol	9:136219062:A:T	SURF1 : Intron Variant	9:136219062	rs183853102	a	t	0.0502	0.0022	0.0495	0.0571	-0.08064	0.01391	0.09865	0.03705	-0.0001933	33.901	4.349e-08	4.349e-08	136219062	136296530	2	1	1	9:136219062	1	9:136219062
10	0	13	20779903	TAGs	13:20779903:C:T	none	13:20779903	rs9509088	t	c	0.0373	0.0006	0.0354	0.0375	-0.02583	0.01378	0.1731	0.02834	-0.0001899	38.888	3.593e-09	3.593e-09	20759812	20811105	19	8	1	13:20779903	1	13:20779903
13	0	16	72096227	Tot_Chol	16:72096227:A:G	TXNL4B : Intron Variant. HPR : 2KB Upstream Variant	16:72096227	rs34682685	a	g	0.1049	0.0024	0.0972	0.1057	-0.07125	0.00979	0.01696	0.02575	-9.578e-05	58.149	2.362e-13	2.362e-13	72042635	72312727	42	3	1	16:72096227	1	16:72096227
22	0	18	47139676	HDL	18:47139676:C:G	LOC105372112 : Intron Variant	18:47139676	rs28666039	c	g	0.3717	0.0009	0.3714	0.3743	-0.01718	0.001896	0.006376	0.005053	-3.596e-06	87.405	1.048e-19	1.048e-19	46567678	47512198	45	22	5	18:47062054;18:47122943;18:47139676;18:47186485;18:47108656	4	18:47062054;18:47122943;18:47139676;18:47186485
15	0	19	10865095	Tot_Chol	19:10865095:A:AT	DNM2 : Intron Variant	19:10865095	rs1249630766	a	at	0.9801	0.0042	0.9787	0.9936	-0.1791	0.02041	0.1083	0.05387	-0.0004167	79.06	6.796e-18	6.796e-18	10634928	11195705	15	12	4	19:10865095;19:10994088;19:11150013;19:11195705	2	19:10865095;19:11195705
14	0	19	19365178	TAGs	19:19365178:C:T	HAPLN4 : 500B Downstream Variant	19:19365178	rs141844019	t	c	0.0104	0.0016	0.0054	0.0109	0.1191	0.02329	-0.5074	0.04851	-0.0005432	109.424	1.733e-24	1.733e-24	19353270	19618713	8	3	2	19:19365178;19:19470599	1	19:19365178
16	0	19	19470599	Tot_Chol	19:19470599:C:T	none	19:19470599	rs144787624	t	c	0.0166	0.0017	0.0112	0.0171	0.159	0.02321	-0.2111	0.05486	-0.0005393	47.991	3.793e-11	3.793e-11	19470281	19518918	3	2	1	19:19470599	1	19:19470599
Non-Novel:
GenomicLocus	Found in GWAS catalog	chr	pos	Phenotype	uniqID		MarkerName	rsID	Allele1	Allele2	Freq1	FreqSE	MinFreq	MaxFreq	Effect	StdErr	IntEffect	IntStdErr	IntCov	ChiSq2df	P.value	p	start	end	nSNPs	nGWASSNPs	nIndSigSNPs	IndSigSNPs	nLeadSNPs	LeadSNPs
1	1	1	55583210	LDL	1:55583210:A:G		1:55583210	rs530804537	a	g	0.011	0.0012	0.0072	0.0113	0.1984	0.0209	0.1876	0.04686	-0.0004379	175.154	9.241e-39	9.241e-39	55487346	55758286	13	9	5	1:55487346;1:55496039;1:55583210;1:55674000;1:55758286	3	1:55487346;1:55583210;1:55674000
1	1	1	55583210	Tot_Chol	1:55583210:A:G		1:55583210	rs530804537	a	g	0.0109	0.0012	0.0073	0.0113	0.2271	0.02698	0.3	0.06091	-0.0007291	164.25	2.155e-36	2.155e-36	55487346	55674000	12	8	4	1:55487346;1:55496039;1:55583210;1:55674000	3	1:55487346;1:55583210;1:55674000
2	1	1	109818530	Tot_Chol	1:109818530:C:T		1:109818530	rs646776	t	c	0.7788	0.0003	0.778	0.7789	-0.09962	0.006909	-0.03425	0.01848	-4.772e-05	268.866	4.136e-59	4.136e-59	109798721	109822166	24	16	3	1:109818530;1:109798721;1:109819296	1	1:109818530
2	1	1	109819296	LDL	1:109819296:A:C		1:109819296	rs3902354	a	c	0.6726	0.0025	0.6646	0.6733	-0.08716	0.00469	-0.01465	0.01223	-2.199e-05	426.581	2.34e-93	2.34e-93	109756186	110162995	18	13	4	1:109801345;1:110162995;1:109819296;1:109798721	2	1:109801345;1:109819296
2	1	1	230302521	TAGs	1:230302521:G:T		1:230302521	rs4846840	t	g	0.2039	0.0007	0.2017	0.2042	-0.04626	0.006355	0.02589	0.01591	-4.03e-05	54.934	1.178e-12	1.178e-12	230278291	230326412	89	4	2	1:230302521;1:230280259	1	1:230302521
4	1	2	21334471	Tot_Chol	2:21334471:A:AT		2:21334471	rs55724943	a	at	0.3373	0	0.3373	0.3373	-0.07728	0.006654	0.03173	0.01692	-4.426e-05	143.422	7.183e-32	7.183e-32	21119850	21451604	344	18	5	2:21121130;2:21424673;2:21334471;2:21428185;2:21451604	3	2:21121130;2:21334471;2:21428185
3	1	2	27771474	TAGs	2:27771474:C:CAA		2:27771474	rs368961359	caa	c	0.246	0	0.246	0.246	-0.08111	0.006286	-0.03106	0.01537	-3.947e-05	230.295	9.819e-51	9.819e-51	27354419	28535061	734	126	13	2:27387953;2:27423646;2:27692241;2:27740328;2:28112655;2:27493045;2:27771474;2:28321056;2:28478017;2:27972833;2:28021845;2:28445853;2:28527505	6	2:27387953;2:27493045;2:27771474;2:27972833;2:28021845;2:28527505
4	1	2	44069772	LDL	2:44069772:A:G		2:44069772	rs75331444	a	g	0.0652	0.0025	0.0644	0.0733	0.1003	0.008881	-0.02383	0.02318	-7.882e-05	140.405	3.247e-31	3.247e-31	44052743	44100357	89	18	3	2:44063357;2:44081042;2:44069772	2	2:44063357;2:44069772
4	1	2	227123439	TAGs	2:227123439:C:T		2:227123439	rs2943657	t	c	0.6364	0.0033	0.626	0.6374	-0.03317	0.005156	-0.002977	0.01314	-2.658e-05	50.333	1.176e-11	1.176e-11	227020653	227181683	118	37	1	2:227123439	1	2:227123439
5	1	5	74528390	Tot_Chol	5:74528390:G:GTT		5:74528390	rs61040569	g	gtt	0.3566	0.003	0.3556	0.3662	-0.03494	0.006147	-0.04509	0.01617	-3.779e-05	60.942	5.844e-14	5.844e-14	74340327	74560579	241	227	2	5:74528390;5:74340327	1	5:74528390
2	1	6	34094919	HDL	6:34094919:A:G		6:34094919	rs115675705	a	g	0.9643	0.0029	0.9633	0.9732	-0.0317	0.004909	-0.03217	0.0128	-2.404e-05	70.78	4.268e-16	4.268e-16	34067732	34362141	78	29	2	6:34094919;6:34177510	1	6:34094919
3	1	6	127454893	HDL	6:127454893:A:G		6:127454893	rs72959041	a	g	0.0492	0.0041	0.0367	0.0506	0.02259	0.004148	0.008373	0.011	-1.721e-05	38.88	3.608e-09	3.608e-09	127439897	127529780	5	2	1	6:127454893	1	6:127454893
6	1	6	160292603	LDL	6:160292603:C:G		6:160292603	rs9457761	c	g	0.9832	0.001	0.9829	0.9866	0.0682	0.01758	0.3764	0.04271	-0.0003089	145.49	2.555e-32	2.555e-32	160242487	161078234	182	126	5	6:160292603;6:160751531;6:161075384;6:160746512;6:161069653	3	6:160292603;6:160746512;6:161069653
4	1	7	17827480	HDL	7:17827480:C:G		7:17827480	rs1997019	c	g	0.5103	0.0013	0.5099	0.5143	0.01088	0.001816	-0.0105	0.004834	-3.295e-06	35.911	1.592e-08	1.592e-08	17816817	18002126	158	1	1	7:17827480	1	7:17827480
5	1	7	73026378	HDL	7:73026378:C:T		7:73026378	rs17145750	t	c	0.1572	0.0032	0.1475	0.1582	-0.01475	0.002459	-0.0002805	0.006877	-6.051e-06	41.443	1.002e-09	1.002e-09	72850178	73058017	94	1	1	7:73026378	1	7:73026378
6	1	8	9183908	HDL	8:9183908:C:CT		8:9183908	rs11447452	ct	c	0.8062	0.0025	0.7987	0.8071	-0.01778	0.002286	0.001846	0.006347	-5.228e-06	67.733	1.959e-15	1.959e-15	9171595	9240101	82	7	4	8:9183908;8:9219463;8:9240101;8:9196388	2	8:9183908;8:9196388
6	1	8	9192423	Tot_Chol	8:9192423:A:G		8:9192423	rs11781511	a	g	0.1153	0.0025	0.1075	0.1161	0.0553	0.009107	-0.0005599	0.02401	-8.29e-05	42.932	4.759e-10	4.759e-10	9181395	9231661	39	15	1	8:9192423	1	8:9192423
7	1	8	19813969	HDL	8:19813969:G:GT		8:19813969	rs147728402	g	gt	0.8521	0	0.8521	0.8521	0.04737	0.002721	-0.002092	0.007045	-7.397e-06	351.631	4.41e-77	4.41e-77	19590044	19976053	129	31	17	8:19599656;8:19888586;8:19618498;8:19722204;8:19814289;8:19788346;8:19791071;8:19834332;8:19813529;8:19903935;8:19813969;8:19799641;8:19803996;8:19852491;8:19888313;8:19941448;8:19951598	10	8:19599656;8:19618498;8:19722204;8:19788346;8:19813529;8:19813969;8:19852491;8:19888313;8:19941448;8:19951598
6	1	8	19951598	TAGs	8:19951598:C:G		8:19951598	rs116974927	c	g	0.0126	0.0003	0.0117	0.0127	0.143	0.02043	0.1224	0.05011	-0.0004171	82.673	1.116e-18	1.116e-18	19636940	19976053	213	151	8	8:19640522;8:19852491;8:19872339;8:19769199;8:19951598;8:19768150;8:19956346;8:19953587	5	8:19640522;8:19852491;8:19872339;8:19951598;8:19956346
7	1	8	126480512	Tot_Chol	8:126480512:T:TTTTTGAGATGCACCCATGTTTTTGTGTATACTAGCATC		8:126480512	rs138962052	t	tttttgagatgcacccatgtttttgtgtatactagcatc	0.4729	0.0004	0.4727	0.4742	0.05384	0.005879	-0.02404	0.01557	-3.455e-05	88.11	7.365e-20	7.365e-20	126463365	126507389	69	50	3	8:126480512;8:126472487;8:126507389	1	8:126480512
9	1	8	126485294	LDL	8:126485294:A:T		8:126485294	rs2954027	a	t	0.4717	0.0003	0.4716	0.4725	0.05757	0.004497	0.005025	0.01166	-2.021e-05	197.696	1.177e-43	1.177e-43	126463365	126507389	69	61	3	8:126485294;8:126472487;8:126507389	1	8:126485294
8	1	8	126495818	HDL	8:126495818:C:T		8:126495818	rs10808546	t	c	0.4513	0.0006	0.4496	0.4515	-0.01395	0.001834	-0.00689	0.004937	-3.364e-06	78.541	8.811e-18	8.811e-18	126474356	126507389	61	4	2	8:126495818;8:126491304	1	8:126495818
10	1	9	136146597	LDL	9:136146597:C:T		9:136146597	rs550057	t	c	0.2625	0.0037	0.2614	0.2745	-0.06161	0.005091	0.01358	0.01348	-2.576e-05	160.994	1.098e-35	1.098e-35	136132908	136296530	53	32	2	9:136146597;9:136219062	1	9:136146597
7	1	10	65337153	TAGs	10:65337153:C:T		10:65337153	rs10822184	t	c	0.5048	0.0039	0.4923	0.506	-0.02025	0.004992	-0.0494	0.01296	-2.488e-05	50.32	1.183e-11	1.183e-11	64874754	65366023	182	167	1	10:65337153	1	10:65337153
10	1	10	113917833	HDL	10:113917833:C:T		10:113917833	rs6585139	t	c	0.2741	0.0035	0.273	0.2847	-0.01396	0.002036	-0.002159	0.005411	-4.148e-06	57.355	3.511e-13	3.511e-13	113901194	113950418	59	36	1	10:113917833	1	10:113917833
11	1	11	47249294	HDL	11:47249294:A:G		11:47249294	rs2957873	a	g	0.8095	0.0006	0.8078	0.8097	0.01794	0.002325	-0.003744	0.006127	-5.405e-06	65.819	5.101e-15	5.101e-15	46304187	49287169	112	14	3	11:47249294;11:46457954;11:48411124	2	11:47249294;11:48411124
12	1	11	54796787	HDL	11:54796787:C:T		11:54796787	rs111514504	t	c	0.1037	0.028	0.0183	0.1129	-0.01432	0.003016	-0.0117	0.007811	-9.092e-06	35.573	1.885e-08	1.885e-08	54725140	55795356	184	2	1	11:54796787	1	11:54796787
8	1	11	61543499	TAGs	11:61543499:C:T		11:61543499	rs174528	t	c	0.6214	0.0039	0.6202	0.6339	0.03036	0.00514	0.01839	0.01323	-2.64e-05	50.851	9.074e-12	9.074e-12	61542006	61623140	59	5	1	11:61543499	1	11:61543499
13	1	11	61610750	HDL	11:61610750:A:G		11:61610750	rs174584	a	g	0.3563	0.0041	0.3438	0.3577	0.01769	0.001873	0.005693	0.005013	-3.507e-06	114.44	1.411e-25	1.411e-25	61542006	61639488	70	12	2	11:61610750;11:61627321	1	11:61610750
9	1	11	116590787	TAGs	11:116590787:A:G		11:116590787	rs6589563	a	g	0.077	0.0006	0.0768	0.0789	-0.182	0.0106	0.0003411	0.02772	-0.0001124	345.212	1.092e-75	1.092e-75	116281630	117096995	527	28	12	11:116399521;11:116295836;11:116573120;11:116574488;11:116590787;11:116916060;11:116988790;11:117075566;11:116691480;11:116999072;11:117016163;11:117096995	7	11:116399521;11:116573120;11:116590787;11:116916060;11:116988790;11:117075566;11:117096995
11	1	11	116648917	LDL	11:116648917:C:G		11:116648917	rs964184	c	g	0.8679	0.0017	0.8625	0.8684	0.07887	0.006654	-0.004949	0.01738	-4.429e-05	161.683	7.78e-36	7.78e-36	116590787	116662407	53	16	2	11:116648917;11:116662407	1	11:116648917
10	1	11	116648917	Tot_Chol	11:116648917:C:G		11:116648917	rs964184	c	g	0.8678	0.0017	0.8624	0.8683	0.08106	0.008856	-0.02439	0.02311	-7.843e-05	90.819	1.9e-20	1.9e-20	116581259	116662407	55	48	2	11:116648917;11:116632500	1	11:116648917
14	1	11	117079547	HDL	11:117079547:C:T		11:117079547	rs555766713	t	c	0.0101	0.0001	0.0098	0.0101	-0.0882	0.01115	0.007329	0.02719	-0.0001243	73.226	1.256e-16	1.256e-16	116628396	117177383	93	8	6	11:116673464;11:116733565;11:116916060;11:116889658;11:117079547;11:117111368	4	11:116673464;11:116733565;11:116916060;11:117079547
15	1	12	57714803	HDL	12:57714803:A:T		12:57714803	rs7484541	a	t	0.7717	0.0045	0.7702	0.7854	0.01355	0.002174	0.004905	0.005885	-4.722e-06	50.247	1.227e-11	1.227e-11	57645789	57844049	32	4	1	12:57714803	1	12:57714803
16	1	12	123171483	HDL	12:123171483:C:CG		12:123171483	rs35047515	cg	c	0.8175	0.002	0.8113	0.8182	0.01453	0.002383	-0.00287	0.006275	-5.673e-06	41.198	1.133e-09	1.133e-09	122901844	123385443	226	38	3	12:123171483;12:123317740;12:123360151	2	12:123171483;12:123317740
11	1	13	114544024	TAGs	13:114544024:C:T		13:114544024	rs7140110	t	c	0.7283	0.0826	0.7024	0.9914	0.03733	0.005747	-0.01052	0.0138	-3.303e-05	46.76	7.019e-11	7.019e-11	114541617	114555906	22	13	1	13:114544024	1	13:114544024
17	1	15	44028047	HDL	15:44028047:C:T		15:44028047	rs147233090	t	c	0.0246	0.0009	0.0243	0.0275	0.03661	0.0057	-0.0008723	0.01592	-3.245e-05	47.014	6.18e-11	6.18e-11	43099550	44429868	21	13	2	15:44028047;15:43099550	1	15:44028047
12	1	15	44028047	TAGs	15:44028047:C:T		15:44028047	rs147233090	t	c	0.0244	0.001	0.0241	0.0275	-0.1452	0.01699	-0.1514	0.04212	-0.0002872	131.866	2.321e-29	2.321e-29	43020324	44429868	28	14	4	15:44028047;15:43099550;15:43202323;15:43580645	1	15:44028047
18	1	15	58671721	HDL	15:58671721:A:G		15:58671721	rs1601934	a	g	0.69	0.003	0.689	0.6992	0.0379	0.001976	0.005903	0.005323	-3.907e-06	446.268	1.24e-97	1.24e-97	58561006	58723709	65	13	5	15:58573833;15:58632415;15:58671721;15:58692148;15:58723709	4	15:58573833;15:58632415;15:58671721;15:58723709
11	1	15	58671721	Tot_Chol	15:58671721:A:G		15:58671721	rs1601934	a	g	0.6899	0.0029	0.689	0.6992	0.05276	0.006367	0.02383	0.01731	-4.053e-05	91.313	1.484e-20	1.484e-20	58671721	58680643	17	1	1	15:58671721	1	15:58671721
19	1	16	56914455	HDL	16:56914455:A:G		16:56914455	rs148931404	a	g	0.0221	0.0016	0.0172	0.0226	-0.04635	0.006331	-0.1708	0.01575	-4.009e-05	280.44	1.268e-61	1.268e-61	56200927	57224563	162	32	17	16:56266891;16:56755817;16:56758596;16:56848242;16:56679114;16:56900100;16:56911069;16:56914455;16:56915357;16:56943707;16:56963438;16:57026936;16:57071114;16:57075781;16:57078763;16:57088865;16:57161020	14	16:56266891;16:56755817;16:56848242;16:56900100;16:56911069;16:56914455;16:56915357;16:56943707;16:56963438;16:57026936;16:57071114;16:57075781;16:57078763;16:57088865
12	1	16	56985139	Tot_Chol	16:56985139:A:G		16:56985139	rs9989419	a	g	0.3923	0.0009	0.3895	0.3925	0.03042	0.005986	0.01372	0.01593	-3.584e-05	34.761	2.83e-08	2.83e-08	56985139	56985156	2	1	1	16:56985139	1	16:56985139
12	1	16	72096227	LDL	16:72096227:A:G		16:72096227	rs34682685	a	g	0.1049	0.0024	0.0973	0.1056	-0.05993	0.007446	0.0128	0.01898	-5.542e-05	72.058	2.253e-16	2.253e-16	72042635	72741267	63	5	2	16:72096227;16:72509495	1	16:72096227
20	1	17	38031030	HDL	17:38031030:A:G		17:38031030	rs9903250	a	g	0.5164	0.0046	0.5024	0.5179	-0.009413	0.001808	-0.005167	0.004854	-3.267e-06	37.55	7.018e-09	7.018e-09	37902887	38089717	131	18	1	17:38031030	1	17:38031030
21	1	17	41874745	HDL	17:41874745:A:C		17:41874745	rs149580368	a	c	0.029	0.0033	0.019	0.03	0.05602	0.005451	0.009115	0.01434	-2.969e-05	129.712	6.814e-29	6.814e-29	41776943	42061277	8	5	2	17:41874745;17:42061277	1	17:41874745
13	1	17	41874745	TAGs	17:41874745:A:C		17:41874745	rs149580368	a	c	0.0289	0.0031	0.019	0.0298	-0.1486	0.01642	0.09044	0.03775	-0.000269	84.904	3.658e-19	3.658e-19	41776943	41926126	6	4	1	17:41874745	1	17:41874745
13	1	17	45786452	LDL	17:45786452:C:T		17:45786452	rs4794057	t	c	0.5123	0.0017	0.5068	0.5128	-0.02293	0.00446	-0.03315	0.01161	-1.986e-05	53.763	2.116e-12	2.116e-12	45425115	45791123	221	1	1	17:45786452	1	17:45786452
14	1	17	67081278	LDL	17:67081278:A:G		17:67081278	rs77542162	a	g	0.9782	0.0026	0.9774	0.9866	0.149	0.01595	-0.3172	0.03797	-0.000255	111.005	7.861e-25	7.861e-25	66973049	67276383	12	3	2	17:67081278;17:67052472	1	17:67081278
14	1	17	67081278	Tot_Chol	17:67081278:A:G		17:67081278	rs77542162	a	g	0.9782	0.0026	0.9774	0.9865	0.1409	0.02104	-0.4182	0.04895	-0.0004433	84.168	5.287e-19	5.287e-19	67081278	67276383	4	1	1	17:67081278	1	17:67081278
15	1	19	10865095	LDL	19:10865095:A:AT		19:10865095	rs1249630766	a	at	0.9801	0.0043	0.9787	0.9939	-0.1796	0.01503	0.07717	0.04105	-0.000226	150.082	2.571e-33	2.571e-33	10634928	11254632	115	28	11	19:10865095;19:10881243;19:10994088;19:11150013;19:10990329;19:10927540;19:11034039;19:10813364;19:11195705;19:11233678;19:11248104	6	19:10865095;19:10990329;19:11034039;19:11195705;19:11233678;19:11248104
23	1	19	45337918	HDL	19:45337918:A:G		19:45337918	rs147711004	a	g	0.0351	0.0062	0.0162	0.0372	0.02818	0.005033	0.01278	0.01266	-2.531e-05	43.777	3.119e-10	3.119e-10	45337918	45351516	2	2	1	19:45337918	1	19:45337918
15	1	19	45423944	TAGs	19:45423944:C:T		19:45423944	rs144311893	t	c	0.0218	0.003	0.0122	0.0228	-0.1424	0.02024	0.04985	0.0456	-0.0004095	54.623	1.377e-12	1.377e-12	45423944	45423944	1	1	1	19:45423944	1	19:45423944
16	1	19	45447221	LDL	19:45447221:A:G		19:45447221	rs12721109	a	g	0.0249	0.0028	0.0161	0.0258	0.3276	0.01411	-0.03999	0.0353	-0.0001993	617.834	6.9e-135	6.9e-135	44446097	46096172	132	28	13	19:44649737;19:44446097;19:45022612;19:45030908;19:45107114;19:45166951;19:45198060;19:45233503;19:45393516;19:45360488;19:45447221;19:45653883;19:46042665	9	19:44649737;19:45030908;19:45107114;19:45166951;19:45198060;19:45233503;19:45393516;19:45447221;19:46042665
17	1	19	45447221	Tot_Chol	19:45447221:A:G		19:45447221	rs12721109	a	g	0.0249	0.0028	0.0161	0.0258	0.2898	0.01833	-0.03924	0.04532	-0.000336	286.481	6.186e-63	6.186e-63	44543760	45672478	36	9	7	19:44649737;19:45196958;19:45302778;19:45393516;19:45358026;19:45447221;19:45653883	5	19:44649737;19:45196958;19:45302778;19:45393516;19:45447221
17	1	19	49218060	LDL	19:49218060:C:T		19:49218060	rs35866622	t	c	0.4917	0.0066	0.4706	0.4938	-0.03803	0.004504	0.003739	0.01169	-2.022e-05	81.3	2.217e-18	2.217e-18	49103447	49254955	124	70	4	19:49218060;19:49116076;19:49216224;19:49250197	1	19:49218060
18	1	19	49227043	Tot_Chol	19:49227043:A:G		19:49227043	rs11666792	a	g	0.5296	0.0107	0.4954	0.5329	-0.04376	0.005859	0.002577	0.01562	-3.418e-05	63.768	1.422e-14	1.422e-14	49103447	49254955	118	48	3	19:49227043;19:49116076;19:49213853	1	19:49227043
18	1	20	17843968	LDL	20:17843968:A:C		20:17843968	rs2618568	a	c	0.6189	0.0014	0.6185	0.6236	0.02935	0.00462	-0.02303	0.01211	-2.135e-05	40.676	1.47e-09	1.47e-09	17843968	17844684	4	1	1	20:17843968	1	20:17843968
19	1	20	39142516	Tot_Chol	20:39142516:A:G		20:39142516	rs2207132	a	g	0.0316	0.0032	0.0214	0.0327	-0.103	0.01682	-0.02794	0.04308	-0.000283	48.448	3.017e-11	3.017e-11	39142516	39970544	101	4	2	20:39142516;20:39970544	2	20:39142516;20:39970544
19	1	20	39971828	LDL	20:39971828:C:G		20:39971828	rs6029641	c	g	0.2739	0.0015	0.2691	0.2744	-0.03109	0.005064	-0.01239	0.01317	-2.564e-05	50.465	1.101e-11	1.101e-11	39710496	40133348	137	12	3	20:39971828;20:39870578;20:40048641	1	20:39971828
24	1	20	43042364	HDL	20:43042364:C:T		20:43042364	rs1800961	t	c	0.0309	0.0008	0.0307	0.0335	0.04171	0.005186	-0.003162	0.01346	-2.69e-05	74.317	7.282e-17	7.282e-17	43042364	43042364	1	1	1	20:43042364	1	20:43042364
25	1	20	44570192	HDL	20:44570192:C:T		20:44570192	rs6073966	t	c	0.1687	0.002	0.1627	0.1694	0.02729	0.002376	0.005217	0.006402	-5.649e-06	161.943	6.831e-36	6.831e-36	44450199	44590298	128	14	2	20:44570192;20:44483225	1	20:44570192

## Sheet: LDLresults.gc.ma
1df
MarkerName	Allele1	Allele2	Freq1	FreqSE	MinFreq	MaxFreq	Weight	Zscore	P.value	Direction	CHR	POS							GenomicLocus	uniqID	rsID	chr	pos	p	start	end	nSNPs	nGWASSNPs	nIndSigSNPs	IndSigSNPs	nLeadSNPs	LeadSNPs		GenomicLocus	IndSigSNP	chr	bp	snp	DateAddedToCatalog	PMID	FirstAuth	Date	Journal	Link	Study	Trait	InitialN	ReplicationN	Region
7:73019074	t	c	0.0404	0.0091	0.0112	0.0432	81012	-6.57	5.045e-11	-???????-??????????????	7	73019074							1	7:73020301:C:T	7:73020301	7	73020301	1.916e-11	73019074	73081694	3	3	1	7:73020301	1	7:73020301		2	17:67081278	17	67081278	rs77542162	2016-07-08	25961943	Surakka I	2015-05-11	Nat Genet	www.ncbi.nlm.nih.gov/pubmed/25961943	The impact of low-frequency and rare variants on lipid levels.	Cholesterol, total	up to 62,166 European ancestry individuals	NA	17q24.2
7:73020301	t	c	0.0407	0.0092	0.0112	0.0435	81012	-6.712	1.916e-11	-???????-??????????????	7	73020301							2	17:67081278:A:G	17:67081278	17	67081278	4.482e-09	67081278	67276383	4	1	1	17:67081278	1	17:67081278		2	17:67081278	17	67081278	rs77542162	2016-07-08	25961943	Surakka I	2015-05-11	Nat Genet	www.ncbi.nlm.nih.gov/pubmed/25961943	The impact of low-frequency and rare variants on lipid levels.	LDL cholesterol	up 62,166 European ancestry individuals	NA	17q24.2
7:73081694	c	g	0.9611	0.0085	0.9584	0.9883	81012	6.35	2.156e-10	+???????+??????????????	7	73081694																						2	17:67081278	17	67081278	rs77542162	2017-08-30	27863252	Astle WJ	2016-11-17	Cell	www.ncbi.nlm.nih.gov/pubmed/27863252	The Allelic Landscape of Human Blood Cell Trait Variation and Links to Common Complex Disease.	Hematocrit	173,039 European ancestry individuals	NA	17q24.2
17:67081278	a	g	0.9782	0.0026	0.9774	0.9866	81010	-5.865	4.482e-09	-?????????????????-????	17	67081278																						2	17:67081278	17	67081278	rs77542162	2017-08-30	27863252	Astle WJ	2016-11-17	Cell	www.ncbi.nlm.nih.gov/pubmed/27863252	The Allelic Landscape of Human Blood Cell Trait Variation and Links to Common Complex Disease.	Hemoglobin concentration	172,925 European ancestry individuals	NA	17q24.2
																																		2	17:67081278	17	67081278	rs77542162	2017-08-30	27863252	Astle WJ	2016-11-17	Cell	www.ncbi.nlm.nih.gov/pubmed/27863252	The Allelic Landscape of Human Blood Cell Trait Variation and Links to Common Complex Disease.	Mean corpuscular hemoglobin	172,332 European ancestry individuals	NA	17q24.2
																																		2	17:67081278	17	67081278	rs77542162	2017-08-30	27863252	Astle WJ	2016-11-17	Cell	www.ncbi.nlm.nih.gov/pubmed/27863252	The Allelic Landscape of Human Blood Cell Trait Variation and Links to Common Complex Disease.	Mean corpuscular volume	172,433 European ancestry individuals	NA	17q24.2
																																		2	17:67081278	17	67081278	rs77542162	2018-05-11	29617998	Gao XR	2018-03-28	Hum Mol Genet	www.ncbi.nlm.nih.gov/pubmed/29617998	Genome-Wide Association Analyses Identify New Loci Influencing Intraocular Pressure.	Intraocular pressure	115,486 European ancestry individuals	NA	17q24.2
																																		2	17:67081278	17	67081278	rs77542162	2018-07-05	29875488	Sun BB	2018-06-06	Nature	www.ncbi.nlm.nih.gov/pubmed/29875488	Genomic atlas of the human plasma proteome.	Blood protein levels	3,301 European ancestry individuals	NA	17q24.2
																																		2	17:67081278	17	67081278	rs77542162	2018-07-05	29875488	Sun BB	2018-06-06	Nature	www.ncbi.nlm.nih.gov/pubmed/29875488	Genomic atlas of the human plasma proteome.	Blood protein levels	3,301 European ancestry individuals	NA	17q24.2
																																		2	17:67081278	17	67081278	rs77542162	2018-11-26	30275531	Klarin D	2018-10-01	Nat Genet	www.ncbi.nlm.nih.gov/pubmed/30275531	Genetics of blood lipids among ~300,000 multi-ethnic participants of the Million Veteran Program.	LDL cholesterol	215,551 European ancestry individuals, 57,332 African American individuals, 24,743 Hispanic individuals	Up to 319,677 individuals	17q24.2
																																		2	17:67081278	17	67081278	rs77542162	2018-11-26	30275531	Klarin D	2018-10-01	Nat Genet	www.ncbi.nlm.nih.gov/pubmed/30275531	Genetics of blood lipids among ~300,000 multi-ethnic participants of the Million Veteran Program.	Total cholesterol levels	215,551 European ancestry individuals, 57,332 African American individuals, 24,743 Hispanic individuals	Up to 319,677 individuals	17q24.2
																																		2	17:67081278	17	67081278	rs77542162	2019-02-08	30595370	Kichaev G	2018-12-27	Am J Hum Genet	www.ncbi.nlm.nih.gov/pubmed/30595370	Leveraging Polygenic Functional Enrichment to Improve GWAS Power.	Mean corpuscular hemoglobin	approximately 443,000 European ancestry individuals	NA	17q24.2
																																		2	17:67081278	17	67081278	rs77542162	2019-02-08	30595370	Kichaev G	2018-12-27	Am J Hum Genet	www.ncbi.nlm.nih.gov/pubmed/30595370	Leveraging Polygenic Functional Enrichment to Improve GWAS Power.	Red cell distribution width	approximately 445,000 European ancestry individuals	NA	17q24.2
																																		2	17:67081278	17	67081278	rs77542162	2019-02-14	29507422	Hoffmann TJ	2018-03-05	Nat Genet	www.ncbi.nlm.nih.gov/pubmed/29507422	A large electronic-health-record-based genome-wide study of serum lipids.	Low density lipoprotein cholesterol levels	76,627 European ancestry individuals, 7,795 Hispanic individuals, 6,855 East Asian ancestry individuals, 2,958 African American individuals, 439 South Asian ancestry individuals	NA	17q24.2
																																		2	17:67081278	17	67081278	rs77542162	2019-02-14	29507422	Hoffmann TJ	2018-03-05	Nat Genet	www.ncbi.nlm.nih.gov/pubmed/29507422	A large electronic-health-record-based genome-wide study of serum lipids.	Low density lipoprotein cholesterol levels	76,627 European ancestry individuals, 7,795 Hispanic individuals, 6,855 East Asian ancestry individuals, 2,958 African American individuals, 439 South Asian ancestry individuals	NA	17q24.2
																																		2	17:67081278	17	67081278	rs77542162	2019-02-14	29507422	Hoffmann TJ	2018-03-05	Nat Genet	www.ncbi.nlm.nih.gov/pubmed/29507422	A large electronic-health-record-based genome-wide study of serum lipids.	Total cholesterol levels	76,627 European ancestry individuals, 7,795 Hispanic individuals, 6,855 East Asian ancestry individuals, 2,958 African American individuals, 439 South Asian ancestry individuals	NA	17q24.2
																																		2	17:67081278	17	67081278	rs77542162	2019-02-14	29507422	Hoffmann TJ	2018-03-05	Nat Genet	www.ncbi.nlm.nih.gov/pubmed/29507422	A large electronic-health-record-based genome-wide study of serum lipids.	Total cholesterol levels	76,627 European ancestry individuals, 7,795 Hispanic individuals, 6,855 East Asian ancestry individuals, 2,958 African American individuals, 439 South Asian ancestry individuals	NA	17q24.2
																																		2	17:67081278	17	67136325	rs117753190	2019-03-12	30670697	Kilpelainen TO	2019-01-22	Nat Commun	www.ncbi.nlm.nih.gov/pubmed/30670697	Multi-ancestry study of blood lipid levels identifies four loci interacting with physical activity.	LDL cholesterol x physical activity interaction (2df test)	7,260 African American inactive individuals, 12,761 African American active individuals, 2,740 Asian ancestry inactive individuals, 3,615 Asian ancestry active individuals, 22,378 European ancestry inactive individuals, 55,310 European ancestry active individuals, 2,163 Hispanic or Latin American inactive individuals, 3,461 Hispanic or Latin American active individuals	571 African American inactive individuals, 1,521 African American active individuals, 1,217 South African Black ancestry inactive individuals, 389 South African Black ancestry active individuals, 2,495 East Asian ancestry inactive individuals, 1,947 East Asian ancestry active individuals, 724 South Asian ancestry inactive individuals, 1,425 South Asian ancestry active individuals, 33,796 European…	17q24.3
2df																																		2	17:67081278	17	67276383	rs573431210	2018-07-05	29875488	Sun BB	2018-06-06	Nature	www.ncbi.nlm.nih.gov/pubmed/29875488	Genomic atlas of the human plasma proteome.	Blood protein levels	3,301 European ancestry individuals	NA	17q24.3
MarkerName	Allele1	Allele2	Freq1	FreqSE	MinFreq	MaxFreq	Effect	StdErr	IntEffect	IntStdErr	IntCov	ChiSq2df	P.value	Direction	DirectionInt	CHR	POS																	2	17:67081278	17	67276383	rs573431210	2018-07-05	29875488	Sun BB	2018-06-06	Nature	www.ncbi.nlm.nih.gov/pubmed/29875488	Genomic atlas of the human plasma proteome.	Blood protein levels	3,301 European ancestry individuals	NA	17q24.3
1:55583210	a	g	0.011	0.0012	0.0072	0.0113	0.07453	0.08869	1.133	0.136	-0.00796	140.793	2.675e-31	+?-????????????????????	-?+????????????????????	1	55583210
1:55636240	t	c	0.9879	0.0016	0.9874	0.993	-0.06425	0.08658	-1.126	0.1341	-0.007583	138.147	1.004e-30	-?+????????????????????	+?-????????????????????	1	55636240		GenomicLocus	uniqID	rsID	chr	pos	p	start	end	nSNPs	nGWASSNPs	nIndSigSNPs	IndSigSNPs	nLeadSNPs	LeadSNPs		GenomicLocus	IndSigSNP	chr	bp	snp	DateAddedToCatalog	PMID	FirstAuth	Date	Journal	Link	Study	Trait	InitialN	ReplicationN	Region
1:55674000	t	c	0.0122	0.0014	0.0078	0.0126	0.04259	0.08146	0.8354	0.1428	-0.006668	56.595	5.136e-13	+?-????????????????????	-?+????????????????????	1	55674000		1	1:55583210:A:G	1:55583210	1	55583210	2.675e-31	55583210	55758286	5	4	3	1:55583210;1:55674000;1:55758286	2	1:55583210;1:55674000		1	1:55583210	1	55584844	rs191448950	2016-07-08	25961943	Surakka I	2015-05-11	Nat Genet	www.ncbi.nlm.nih.gov/pubmed/25961943	The impact of low-frequency and rare variants on lipid levels.	Cholesterol, total	up to 62,166 European ancestry individuals	NA	1p32.3
1:55758286	t	c	0.0123	0.0002	0.0116	0.0124	-0.0172	0.07958	0.8777	0.1412	-0.006375	54.756	1.288e-12	+?-????????????????????	-?+????????????????????	1	55758286		2	7:73081694:C:G	7:73081694	7	73081694	9.149e-35	73019074	73123473	4	3	1	7:73081694	1	7:73081694		1	1:55583210	1	55584844	rs191448950	2017-02-24	27005778	Kettunen J	2016-03-23	Nat Commun	www.ncbi.nlm.nih.gov/pubmed/27005778	Genome-wide study for circulating metabolites identifies 62 loci and reveals novel systemic effects of LPA.	Metabolite levels (lipoprotein measures)	2,118 Erasmus Rucphen (founder/genetic isolate), 22,807 European ancestry individuals	NA	1p32.3
6:161030554	g	gt	0.0127	0.0004	0.0116	0.0128	-0.07379	0.07889	-0.7918	0.1376	-0.0062	59.586	1.151e-13	-??????-???????????????	-??????-???????????????	6	161030554		3	17:67081278:A:G	17:67081278	17	67081278	6.575e-63	67081278	67276383	4	1	1	17:67081278	1	17:67081278		1	1:55583210	1	55584844	rs191448950	2018-11-16	30072576	Emilsson V	2018-08-02	Science	www.ncbi.nlm.nih.gov/pubmed/30072576	Co-regulatory networks of human serum proteins link genetics to disease.	Blood protein levels	3,200 European ancestry individuals	NA	1p32.3
7:73019074	t	c	0.0404	0.0091	0.0112	0.0432	-0.07224	0.057	-1.468	0.1377	-0.003192	151.356	1.36e-33	-???????-??????????????	-???????-??????????????	7	73019074		4	19:45198060:C:T	19:45198060	19	45198060	7.583e-34	44446097	46096172	12	7	5	19:44649737;19:44446097;19:45107114;19:45198060;19:46042665	4	19:44649737;19:45107114;19:45198060;19:46042665		1	1:55583210	1	55584844	rs191448950	2019-02-14	29507422	Hoffmann TJ	2018-03-05	Nat Genet	www.ncbi.nlm.nih.gov/pubmed/29507422	A large electronic-health-record-based genome-wide study of serum lipids.	Low density lipoprotein cholesterol levels	76,627 European ancestry individuals, 7,795 Hispanic individuals, 6,855 East Asian ancestry individuals, 2,958 African American individuals, 439 South Asian ancestry individuals	NA	1p32.3
7:73020301	t	c	0.0407	0.0092	0.0112	0.0435	-0.07162	0.05678	-1.459	0.1371	-0.003168	150.654	1.931e-33	-???????-??????????????	-???????-??????????????	7	73020301																	1	1:55583210	1	55584844	rs191448950	2019-02-14	29507422	Hoffmann TJ	2018-03-05	Nat Genet	www.ncbi.nlm.nih.gov/pubmed/29507422	A large electronic-health-record-based genome-wide study of serum lipids.	Low density lipoprotein cholesterol levels	76,627 European ancestry individuals, 7,795 Hispanic individuals, 6,855 East Asian ancestry individuals, 2,958 African American individuals, 439 South Asian ancestry individuals	NA	1p32.3
7:73081694	c	g	0.9611	0.0085	0.9584	0.9883	0.09961	0.05886	1.485	0.1404	-0.003433	156.754	9.149e-35	+???????+??????????????	+???????+??????????????	7	73081694																	1	1:55583210	1	55584844	rs191448950	2019-02-14	29507422	Hoffmann TJ	2018-03-05	Nat Genet	www.ncbi.nlm.nih.gov/pubmed/29507422	A large electronic-health-record-based genome-wide study of serum lipids.	Total cholesterol levels	76,627 European ancestry individuals, 7,795 Hispanic individuals, 6,855 East Asian ancestry individuals, 2,958 African American individuals, 439 South Asian ancestry individuals	NA	1p32.3
17:67081278	a	g	0.9782	0.0026	0.9774	0.9866	0.1741	0.06495	-1.9	0.1224	-0.004286	286.359	6.575e-63	+?????????????????+????	-?????????????????-????	17	67081278																	1	1:55583210	1	55584844	rs191448950	2019-02-14	29507422	Hoffmann TJ	2018-03-05	Nat Genet	www.ncbi.nlm.nih.gov/pubmed/29507422	A large electronic-health-record-based genome-wide study of serum lipids.	Total cholesterol levels	76,627 European ancestry individuals, 7,795 Hispanic individuals, 6,855 East Asian ancestry individuals, 2,958 African American individuals, 439 South Asian ancestry individuals	NA	1p32.3
19:44446097	c	g	0.9773	0.0038	0.9761	0.9895	-0.09608	0.06575	-0.5808	0.1239	-0.004358	44.023	2.757e-10	-???????????????????-??	+???????????????????-??	19	44446097																	3	17:67081278	17	67081278	rs77542162	2016-07-08	25961943	Surakka I	2015-05-11	Nat Genet	www.ncbi.nlm.nih.gov/pubmed/25961943	The impact of low-frequency and rare variants on lipid levels.	Cholesterol, total	up to 62,166 European ancestry individuals	NA	17q24.2
19:44649737	a	g	0.9788	0.0028	0.978	0.9878	-0.1528	0.06501	-0.5285	0.1239	-0.004266	47.761	4.254e-11	-???????????????????-??	+???????????????????-??	19	44649737																	3	17:67081278	17	67081278	rs77542162	2016-07-08	25961943	Surakka I	2015-05-11	Nat Genet	www.ncbi.nlm.nih.gov/pubmed/25961943	The impact of low-frequency and rare variants on lipid levels.	LDL cholesterol	up 62,166 European ancestry individuals	NA	17q24.2
19:45100982	t	g	0.0257	0.0011	0.022	0.026	0.06848	0.05446	-0.697	0.113	-0.002919	41.608	9.224e-10	+???????????????????+??	+???????????????????-??	19	45100982																	3	17:67081278	17	67081278	rs77542162	2017-08-30	27863252	Astle WJ	2016-11-17	Cell	www.ncbi.nlm.nih.gov/pubmed/27863252	The Allelic Landscape of Human Blood Cell Trait Variation and Links to Common Complex Disease.	Hematocrit	173,039 European ancestry individuals	NA	17q24.2
19:45107114	a	g	0.0259	0.001	0.0226	0.0262	0.07761	0.05415	-0.7085	0.1129	-0.002884	42.397	6.217e-10	+???????????????????+??	+???????????????????-??	19	45107114																	3	17:67081278	17	67081278	rs77542162	2017-08-30	27863252	Astle WJ	2016-11-17	Cell	www.ncbi.nlm.nih.gov/pubmed/27863252	The Allelic Landscape of Human Blood Cell Trait Variation and Links to Common Complex Disease.	Hemoglobin concentration	172,925 European ancestry individuals	NA	17q24.2
19:45196958	a	t	0.0156	0.0014	0.0111	0.016	0.1649	0.07335	1.03	0.1244	-0.005316	144.202	4.864e-32	+???????????????????+??	+???????????????????+??	19	45196958																	3	17:67081278	17	67081278	rs77542162	2017-08-30	27863252	Astle WJ	2016-11-17	Cell	www.ncbi.nlm.nih.gov/pubmed/27863252	The Allelic Landscape of Human Blood Cell Trait Variation and Links to Common Complex Disease.	Mean corpuscular hemoglobin	172,332 European ancestry individuals	NA	17q24.2
19:45198060	t	c	0.01	0	0.01	0.0101	0.2051	0.08381	1.055	0.1329	-0.006942	152.524	7.583e-34	+???????????????????+??	-???????????????????+??	19	45198060																	3	17:67081278	17	67081278	rs77542162	2017-08-30	27863252	Astle WJ	2016-11-17	Cell	www.ncbi.nlm.nih.gov/pubmed/27863252	The Allelic Landscape of Human Blood Cell Trait Variation and Links to Common Complex Disease.	Mean corpuscular volume	172,433 European ancestry individuals	NA	17q24.2
19:46042665	t	c	0.0288	0.0029	0.0194	0.0298	0.1534	0.05019	-1.037	0.11	-0.002519	90.678	2.039e-20	+???????????????????+??	-???????????????????-??	19	46042665																	3	17:67081278	17	67081278	rs77542162	2018-05-11	29617998	Gao XR	2018-03-28	Hum Mol Genet	www.ncbi.nlm.nih.gov/pubmed/29617998	Genome-Wide Association Analyses Identify New Loci Influencing Intraocular Pressure.	Intraocular pressure	115,486 European ancestry individuals	NA	17q24.2
																																		3	17:67081278	17	67081278	rs77542162	2018-07-05	29875488	Sun BB	2018-06-06	Nature	www.ncbi.nlm.nih.gov/pubmed/29875488	Genomic atlas of the human plasma proteome.	Blood protein levels	3,301 European ancestry individuals	NA	17q24.2
																																		3	17:67081278	17	67081278	rs77542162	2018-07-05	29875488	Sun BB	2018-06-06	Nature	www.ncbi.nlm.nih.gov/pubmed/29875488	Genomic atlas of the human plasma proteome.	Blood protein levels	3,301 European ancestry individuals	NA	17q24.2
																																		3	17:67081278	17	67081278	rs77542162	2018-11-26	30275531	Klarin D	2018-10-01	Nat Genet	www.ncbi.nlm.nih.gov/pubmed/30275531	Genetics of blood lipids among ~300,000 multi-ethnic participants of the Million Veteran Program.	LDL cholesterol	215,551 European ancestry individuals, 57,332 African American individuals, 24,743 Hispanic individuals	Up to 319,677 individuals	17q24.2
I'm going to use 7:73020301 from the 2df results because it matches with the locus from the 1df results.																																		3	17:67081278	17	67081278	rs77542162	2018-11-26	30275531	Klarin D	2018-10-01	Nat Genet	www.ncbi.nlm.nih.gov/pubmed/30275531	Genetics of blood lipids among ~300,000 multi-ethnic participants of the Million Veteran Program.	Total cholesterol levels	215,551 European ancestry individuals, 57,332 African American individuals, 24,743 Hispanic individuals	Up to 319,677 individuals	17q24.2
																																		3	17:67081278	17	67081278	rs77542162	2019-02-08	30595370	Kichaev G	2018-12-27	Am J Hum Genet	www.ncbi.nlm.nih.gov/pubmed/30595370	Leveraging Polygenic Functional Enrichment to Improve GWAS Power.	Mean corpuscular hemoglobin	approximately 443,000 European ancestry individuals	NA	17q24.2
																																		3	17:67081278	17	67081278	rs77542162	2019-02-08	30595370	Kichaev G	2018-12-27	Am J Hum Genet	www.ncbi.nlm.nih.gov/pubmed/30595370	Leveraging Polygenic Functional Enrichment to Improve GWAS Power.	Red cell distribution width	approximately 445,000 European ancestry individuals	NA	17q24.2
																																		3	17:67081278	17	67081278	rs77542162	2019-02-14	29507422	Hoffmann TJ	2018-03-05	Nat Genet	www.ncbi.nlm.nih.gov/pubmed/29507422	A large electronic-health-record-based genome-wide study of serum lipids.	Low density lipoprotein cholesterol levels	76,627 European ancestry individuals, 7,795 Hispanic individuals, 6,855 East Asian ancestry individuals, 2,958 African American individuals, 439 South Asian ancestry individuals	NA	17q24.2
																																		3	17:67081278	17	67081278	rs77542162	2019-02-14	29507422	Hoffmann TJ	2018-03-05	Nat Genet	www.ncbi.nlm.nih.gov/pubmed/29507422	A large electronic-health-record-based genome-wide study of serum lipids.	Low density lipoprotein cholesterol levels	76,627 European ancestry individuals, 7,795 Hispanic individuals, 6,855 East Asian ancestry individuals, 2,958 African American individuals, 439 South Asian ancestry individuals	NA	17q24.2
																																		3	17:67081278	17	67081278	rs77542162	2019-02-14	29507422	Hoffmann TJ	2018-03-05	Nat Genet	www.ncbi.nlm.nih.gov/pubmed/29507422	A large electronic-health-record-based genome-wide study of serum lipids.	Total cholesterol levels	76,627 European ancestry individuals, 7,795 Hispanic individuals, 6,855 East Asian ancestry individuals, 2,958 African American individuals, 439 South Asian ancestry individuals	NA	17q24.2
																																		3	17:67081278	17	67081278	rs77542162	2019-02-14	29507422	Hoffmann TJ	2018-03-05	Nat Genet	www.ncbi.nlm.nih.gov/pubmed/29507422	A large electronic-health-record-based genome-wide study of serum lipids.	Total cholesterol levels	76,627 European ancestry individuals, 7,795 Hispanic individuals, 6,855 East Asian ancestry individuals, 2,958 African American individuals, 439 South Asian ancestry individuals	NA	17q24.2
																																		3	17:67081278	17	67136325	rs117753190	2019-03-12	30670697	Kilpelainen TO	2019-01-22	Nat Commun	www.ncbi.nlm.nih.gov/pubmed/30670697	Multi-ancestry study of blood lipid levels identifies four loci interacting with physical activity.	LDL cholesterol x physical activity interaction (2df test)	7,260 African American inactive individuals, 12,761 African American active individuals, 2,740 Asian ancestry inactive individuals, 3,615 Asian ancestry active individuals, 22,378 European ancestry inactive individuals, 55,310 European ancestry active individuals, 2,163 Hispanic or Latin American inactive individuals, 3,461 Hispanic or Latin American active individuals	571 African American inactive individuals, 1,521 African American active individuals, 1,217 South African Black ancestry inactive individuals, 389 South African Black ancestry active individuals, 2,495 East Asian ancestry inactive individuals, 1,947 East Asian ancestry active individuals, 724 South Asian ancestry inactive individuals, 1,425 South Asian ancestry active individuals, 33,796 European…	17q24.3
																																		3	17:67081278	17	67276383	rs573431210	2018-07-05	29875488	Sun BB	2018-06-06	Nature	www.ncbi.nlm.nih.gov/pubmed/29875488	Genomic atlas of the human plasma proteome.	Blood protein levels	3,301 European ancestry individuals	NA	17q24.3
																																		3	17:67081278	17	67276383	rs573431210	2018-07-05	29875488	Sun BB	2018-06-06	Nature	www.ncbi.nlm.nih.gov/pubmed/29875488	Genomic atlas of the human plasma proteome.	Blood protein levels	3,301 European ancestry individuals	NA	17q24.3
[truncated: 21 more columns]

## Sheet: HDLresults.gc.ma
1df
MarkerName	Allele1	Allele2	Freq1	FreqSE	MinFreq	MaxFreq	Weight	Zscore	P.value	Direction	CHR	POS
16:56914455	a	g	0.0221	0.0016	0.0172	0.0226	74824	-8.233	1.822e-16	-????????????????-?????	16	56914455
2df
MarkerName	Allele1	Allele2	Freq1	FreqSE	MinFreq	MaxFreq	Effect	StdErr	IntEffect	IntStdErr	IntCov	ChiSq2df	P.value	Direction	DirectionInt	CHR	POS			GenomicLocus	uniqID	rsID	chr	pos	p	start	end	nSNPs	nGWASSNPs	nIndSigSNPs	IndSigSNPs	nLeadSNPs	LeadSNPs			GenomicLocus	IndSigSNP	chr	bp	snp	DateAddedToCatalog	PMID	FirstAuth	Date	Journal	Link	Study	Trait	InitialN
6:34094919	a	g	0.9643	0.0029	0.9633	0.9732	-0.03882	0.01795	-0.3348	0.04479	-0.0003191	87.091	1.226e-19	-??????-???????????????	+??????-???????????????	6	34094919			1	6:34094919:A:G	6:34094919	6	34094919	1.226e-19	34067732	34335088	72	5	1	6:34094919	1	6:34094919			1	6:34094919	6	34177853	rs185139895	2017-08-30	27863252	Astle WJ	2016-11-17	Cell	www.ncbi.nlm.nih.gov/pubmed/27863252	The Allelic Landscape of Human Blood Cell Trait Variation and Links to Common Complex Disease.	Red blood cell count	172,952 European ancestry individuals
6:34141700	a	c	0.037	0.0035	0.0264	0.0381	0.04071	0.01768	0.3215	0.04411	-0.0003086	85.001	3.486e-19	+??????+???????????????	-??????+???????????????	6	34141700			2	8:19722204:A:G	8:19722204	8	19722204	5.458e-28	19722204	19807341	21	1	1	8:19722204	1	8:19722204			1	6:34094919	6	34187332	rs144229896	2019-02-08	30595370	Kichaev G	2018-12-27	Am J Hum Genet	www.ncbi.nlm.nih.gov/pubmed/30595370	Leveraging Polygenic Functional Enrichment to Improve GWAS Power.	Red blood cell count	approximately 445,000 European ancestry individuals
6:34141710	a	g	0.963	0.0035	0.9619	0.9736	-0.04068	0.01769	-0.3215	0.04411	-0.0003087	85.012	3.467e-19	-??????-???????????????	+??????-???????????????	6	34141710			3	11:116916060:C:G	11:116916060	11	116916060	1.027e-16	116891007	116916060	2	1	1	11:116916060	1	11:116916060			1	6:34094919	6	34192036	rs114760566	2019-02-08	30595370	Kichaev G	2018-12-27	Am J Hum Genet	www.ncbi.nlm.nih.gov/pubmed/30595370	Leveraging Polygenic Functional Enrichment to Improve GWAS Power.	Waist-hip ratio	approximately 458,000 European ancestry individuals
6:34148764	a	aaataataataataat	0.0406	0.0036	0.0297	0.0418	0.03476	0.01676	0.315	0.04311	-0.0002787	81.518	1.989e-18	+??????+???????????????	-??????+???????????????	6	34148764			4	16:56914455:A:G	16:56914455	16	56914455	5.04e-91	56705084	56914455	7	1	1	16:56914455	1	16:56914455			1	6:34094919	6	34208190	rs73744859	2019-03-07	30578418	Giri A	2018-12-21	Nat Genet	www.ncbi.nlm.nih.gov/pubmed/30578418	Trans-ethnic association study of blood pressure determinants in over 750,000 individuals.	Systolic blood pressure	365,998 European ancestry individuals, 63,490 African ancestry individuals, 22,802 Hispanic individuals, 4,792 Asian ancestry individuals, 2,695 Native American ancestry individuals
6:34177853	a	g	0.0418	0.0036	0.031	0.043	0.03476	0.01691	0.311	0.04314	-0.0002864	80.234	3.779e-18	+??????+???????????????	-??????+???????????????	6	34177853			5	17:42061277:C:G	17:42061277	17	42061277	2.745e-16	41999943	42061277	2	1	1	17:42061277	1	17:42061277			1	6:34094919	6	34236462	rs115299044	2019-02-08	30595370	Kichaev G	2018-12-27	Am J Hum Genet	www.ncbi.nlm.nih.gov/pubmed/30595370	Leveraging Polygenic Functional Enrichment to Improve GWAS Power.	Mean corpuscular hemoglobin	approximately 443,000 European ancestry individuals
8:19722204	a	g	0.0135	0.0006	0.0116	0.0137	0.08003	0.02691	0.4139	0.05311	-0.0007266	125.551	5.458e-28	+????????+?????????????	-????????+?????????????	8	19722204																			1	6:34094919	6	34244132	rs115245297	2017-08-30	27863252	Astle WJ	2016-11-17	Cell	www.ncbi.nlm.nih.gov/pubmed/27863252	The Allelic Landscape of Human Blood Cell Trait Variation and Links to Common Complex Disease.	Mean corpuscular volume	172,433 European ancestry individuals
11:116714293	a	g	0.9904	0.0016	0.9899	0.9952	-0.03657	0.0395	0.4219	0.0602	-0.001557	72.612	1.708e-16	-???????????+??????????	-???????????+??????????	11	116714293																			1	6:34094919	6	34244132	rs115245297	2018-11-29	30224653	Evangelou E	2018-09-17	Nat Genet	www.ncbi.nlm.nih.gov/pubmed/30224653	Genetic analysis of over 1 million people identifies 535 new loci associated with blood pressure traits.	Diastolic blood pressure	757,601 European ancestry individuals
11:116916060	c	g	0.0102	0.0016	0.0052	0.0107	0.05472	0.03791	-0.4387	0.05912	-0.001436	73.63	1.027e-16	+???????????+??????????	+???????????-??????????	11	116916060
16:56914455	a	g	0.0221	0.0016	0.0172	0.0226	-0.05594	0.02328	-0.7734	0.04719	-0.0005452	415.835	5.04e-91	-????????????????-?????	-????????????????-?????	16	56914455
17:42061277	c	g	0.011	0.0017	0.006	0.0116	0.06327	0.02952	0.3336	0.05753	-0.0009028	71.663	2.745e-16	+?????????????????+????	-?????????????????+????	17	42061277
[truncated: 23 more columns]

## Sheet: Tot_Cholresults.gc.ma
1df
none-
2df
MarkerName	Allele1	Allele2	Freq1	FreqSE	MinFreq	MaxFreq	Effect	StdErr	IntEffect	IntStdErr	IntCov	ChiSq2df	P.value	Direction	DirectionInt	CHR	POS			GenomicLocus	IndSigSNP	chr	bp	snp	DateAddedToCatalog	PMID	FirstAuth	Date	Journal	Link	Study	Trait	InitialN	ReplicationN	Region	ReportedGene	MappedGene	UpGene	DownGene	SNP_Gene_ID	UpGeneDist	DownGeneDist	Strongest	SNPs	marged	SNP_ID_cur	Context	intergenic	RiskAF
1:55636240	t	c	0.9879	0.0016	0.9874	0.9929	-0.05069	0.1072	-1.058	0.1592	-0.01154	89.561	3.565e-20	-?+????????????????????	+?-????????????????????	1	55636240			1	6:34094919	6	34177853	rs185139895	2017-08-30	27863252	Astle WJ	2016-11-17	Cell	www.ncbi.nlm.nih.gov/pubmed/27863252	The Allelic Landscape of Human Blood Cell Trait Variation and Links to Common Complex Disease.	Red blood cell count	172,952 European ancestry individuals	NA	6p21.31	intergenic	KRT18P9 - CYCSP55	ENSG00000271231	ENSG00000214810		18997	9363	rs185139895-A	rs185139895	0	185139895	intergenic_variant	1	0.0442
17:67081278	a	g	0.9782	0.0026	0.9774	0.9865	0.1599	0.06831	-1.587	0.1261	-0.004696	187.633	1.803e-41	+?????????????????+????	-?????????????????-????	17	67081278			1	6:34094919	6	34187332	rs144229896	2019-02-08	30595370	Kichaev G	2018-12-27	Am J Hum Genet	www.ncbi.nlm.nih.gov/pubmed/30595370	Leveraging Polygenic Functional Enrichment to Improve GWAS Power.	Red blood cell count	approximately 445,000 European ancestry individuals	NA	6p21.31		CYCSP55			ENSG00000214810			rs144229896-?	rs144229896	0	144229896	non_coding_transcript_exon_variant	0	NR
1:55583210	a	g	0.0109	0.0012	0.0073	0.0113	0.05886	0.1084	1.057	0.1603	-0.01181	90.495	2.235e-20	+?-????????????????????	-?+????????????????????	1	55583210			1	6:34094919	6	34192036	rs114760566	2019-02-08	30595370	Kichaev G	2018-12-27	Am J Hum Genet	www.ncbi.nlm.nih.gov/pubmed/30595370	Leveraging Polygenic Functional Enrichment to Improve GWAS Power.	Waist-hip ratio	approximately 458,000 European ancestry individuals	NA	6p21.31		CYCSP55 - HMGA1	ENSG00000214810	ENSG00000137309		4193	12614	rs114760566-?	rs114760566	0	114760566	intergenic_variant	1	NR
																				1	6:34094919	6	34208190	rs73744859	2019-03-07	30578418	Giri A	2018-12-21	Nat Genet	www.ncbi.nlm.nih.gov/pubmed/30578418	Trans-ethnic association study of blood pressure determinants in over 750,000 individuals.	Systolic blood pressure	365,998 European ancestry individuals, 63,490 African ancestry individuals, 22,802 Hispanic individuals, 4,792 Asian ancestry individuals, 2,695 Native American ancestry individuals	299,024 European ancestry individuals, 17,277 individuals	6p21.31	HMGA1	HMGA1			ENSG00000137309			rs73744859-T	rs73744859	0	73744859	intron_variant	0	0.9498
																				1	6:34094919	6	34236462	rs115299044	2019-02-08	30595370	Kichaev G	2018-12-27	Am J Hum Genet	www.ncbi.nlm.nih.gov/pubmed/30595370	Leveraging Polygenic Functional Enrichment to Improve GWAS Power.	Mean corpuscular hemoglobin	approximately 443,000 European ancestry individuals	NA	6p21.31		AL354740.1			ENSG00000225339			rs115299044-?	rs115299044	0	115299044	intron_variant	0	NR
																				1	6:34094919	6	34244132	rs115245297	2017-08-30	27863252	Astle WJ	2016-11-17	Cell	www.ncbi.nlm.nih.gov/pubmed/27863252	The Allelic Landscape of Human Blood Cell Trait Variation and Links to Common Complex Disease.	Mean corpuscular volume	172,433 European ancestry individuals	NA	6p21.31	RP11-513I15.6	AL354740.1			ENSG00000225339			rs115245297-C	rs115245297	0	115245297	intron_variant	0	0.0469
																				1	6:34094919	6	34244132	rs115245297	2018-11-29	30224653	Evangelou E	2018-09-17	Nat Genet	www.ncbi.nlm.nih.gov/pubmed/30224653	Genetic analysis of over 1 million people identifies 535 new loci associated with blood pressure traits.	Diastolic blood pressure	757,601 European ancestry individuals	249,262 European ancestry individuals	6p21.31	NUDT3	AL354740.1			ENSG00000225339			rs115245297-T	rs115245297	0	115245297	intron_variant	0	0.9566
[truncated: 7 more columns]

## Sheet: TAGsresults.gc.ma
1df																			GenomicLocus	uniqID	rsID	chr	pos	p	start	end	nSNPs	nGWASSNPs	nIndSigSNPs	IndSigSNPs	nLeadSNPs	LeadSNPs
MarkerName	Allele1	Allele2	Freq1	FreqSE	MinFreq	MaxFreq	Weight	Zscore	P.value	Direction	CHR	POS							1	13:20790451:A:G	13:20790451	13	20790451	5.65e-10	20759812	20811105	18	11	1	13:20790451	1	13:20790451
13:20790451	a	g	0.959	0.0018	0.9584	0.9648	81192	-6.2	5.65e-10	-?????????????-????????	13	20790451
13:20775568	c	g	0.962	0.0002	0.9616	0.9621	81192	-5.643	1.667e-08	-?????????????-????????	13	20775568
13:20764074	t	g	0.962	0.0007	0.9618	0.9641	81192	-5.89	3.868e-09	-?????????????-????????	13	20764074
13:20779903	t	c	0.0373	0.0006	0.0354	0.0375	81192	6.193	5.909e-10	+?????????????+????????	13	20779903
13:20768144	a	g	0.0375	0.0003	0.0364	0.0376	81192	6.117	9.532e-10	+?????????????+????????	13	20768144
13:20778977	t	c	0.0374	0.0004	0.036	0.0375	81192	5.884	4.015e-09	+?????????????+????????	13	20778977
13:20775546	t	tc	0.0377	0.0005	0.0362	0.0378	81192	5.646	1.645e-08	+?????????????+????????	13	20775546
13:20781510	c	g	0.9636	0.0007	0.9634	0.9659	81192	-6.186	6.188e-10	-?????????????-????????	13	20781510
13:20771715	t	g	0.0372	0.0005	0.0356	0.0373	81192	5.758	8.529e-09	+?????????????+????????	13	20771715
13:20779201	a	g	0.9603	0	0.9603	0.9603	81192	-5.945	2.772e-09	-?????????????-????????	13	20779201
13:20778557	t	tacaa	0.0363	0.0008	0.0338	0.0365	81192	6.063	1.338e-09	+?????????????+????????	13	20778557
2df
MarkerName	Allele1	Allele2	Freq1	FreqSE	MinFreq	MaxFreq	Effect	StdErr	IntEffect	IntStdErr	IntCov	ChiSq2df	P.value	Direction	DirectionInt	CHR	POS		GenomicLocus	uniqID	rsID	chr	pos	p	start	end	nSNPs	nGWASSNPs	nIndSigSNPs	IndSigSNPs	nLeadSNPs	LeadSNPs			GenomicLocus	IndSigSNP	chr	bp	snp	DateAddedToCatalog	PMID	FirstAuth	Date	Journal	Link	Study	Trait	InitialN	ReplicationN
7:72921771	t	c	0.9888	0.0025	0.988	0.9968	-0.06165	0.09183	1.012	0.1464	-0.008545	70.945	3.932e-16	-???????-??????????????	+???????+??????????????	7	72921771		1	7:72921771:C:T	7:72921771	7	72921771	3.932e-16	72921771	72921771	1	1	1	7:72921771	1	7:72921771			4	15:43099550	15	43099550	rs149492745	2019-02-14	29507422	Hoffmann TJ	2018-03-05	Nat Genet	www.ncbi.nlm.nih.gov/pubmed/29507422	A large electronic-health-record-based genome-wide study of serum lipids.	High density lipoprotein cholesterol levels	76,627 European ancestry individuals, 7,795 Hispanic individuals, 6,855 East Asian ancestry individuals, 2,958 African American individuals, 439 South Asian ancestry individuals	NA
8:19768150	a	g	0.015	0.0001	0.0148	0.015	0.1182	0.07241	-0.911	0.1319	-0.00497	52.965	3.153e-12	+????????+?????????????	+????????-?????????????	8	19768150		2	8:19768150:A:G	8:19768150	8	19768150	3.153e-12	19768150	19768150	1	1	1	8:19768150	1	8:19768150			4	15:43099550	15	43099550	rs149492745	2019-02-14	29507422	Hoffmann TJ	2018-03-05	Nat Genet	www.ncbi.nlm.nih.gov/pubmed/29507422	A large electronic-health-record-based genome-wide study of serum lipids.	High density lipoprotein cholesterol levels	76,627 European ancestry individuals, 7,795 Hispanic individuals, 6,855 East Asian ancestry individuals, 2,958 African American individuals, 439 South Asian ancestry individuals	NA
11:116714293	a	g	0.9904	0.0015	0.9899	0.9952	0.174	0.1355	-0.838	0.1734	-0.01818	38.401	4.586e-09	+???????????-??????????	-???????????-??????????	11	116714293		3	11:116916060:C:G	11:116916060	11	116916060	2.481e-09	116891007	116916060	2	1	1	11:116916060	1	11:116916060			4	15:43099550	15	43099550	rs149492745	2019-02-14	29507422	Hoffmann TJ	2018-03-05	Nat Genet	www.ncbi.nlm.nih.gov/pubmed/29507422	A large electronic-health-record-based genome-wide study of serum lipids.	Triglycerides	76,627 European ancestry individuals, 7,795 Hispanic individuals, 6,855 East Asian ancestry individuals, 2,958 African American individuals, 439 South Asian ancestry individuals	NA
11:116916060	c	g	0.0103	0.0016	0.0052	0.0108	-0.2531	0.1359	0.9079	0.1735	-0.01832	39.629	2.481e-09	-???????????-??????????	+???????????+??????????	11	116916060		4	15:43820717:C:T	15:43820717	15	43820717	2.355e-13	43020324	44429868	28	14	4	15:43820717;15:43099550;15:43202323;15:43580645	1	15:43820717			4	15:43099550	15	43099550	rs149492745	2019-02-14	29507422	Hoffmann TJ	2018-03-05	Nat Genet	www.ncbi.nlm.nih.gov/pubmed/29507422	A large electronic-health-record-based genome-wide study of serum lipids.	Triglycerides	76,627 European ancestry individuals, 7,795 Hispanic individuals, 6,855 East Asian ancestry individuals, 2,958 African American individuals, 439 South Asian ancestry individuals	NA
11:117261026	a	g	0.0127	0.0013	0.0084	0.0131	-0.09458	0.09906	0.7482	0.1467	-0.009761	37.129	8.66e-09	-???????????+??????????	+???????????+??????????	11	117261026		5	19:19365178:C:T	19:19365178	19	19365178	4.273e-53	19353270	19618713	8	3	2	19:19365178;19:19470599	1	19:19365178			4	15:43099550	15	43099550	rs149492745	2019-02-14	29507422	Hoffmann TJ	2018-03-05	Nat Genet	www.ncbi.nlm.nih.gov/pubmed/29507422	A large electronic-health-record-based genome-wide study of serum lipids.	Triglycerides	76,627 European ancestry individuals, 7,795 Hispanic individuals, 6,855 East Asian ancestry individuals, 2,958 African American individuals, 439 South Asian ancestry individuals	NA
15:43099550	t	c	0.0218	0.0009	0.0189	0.0221	-0.05423	0.05818	-0.6786	0.1163	-0.003304	52.828	3.376e-12	-???????????????-??????	+???????????????-??????	15	43099550																		4	15:43202323	15	43237414	rs62020698	2016-07-08	25961943	Surakka I	2015-05-11	Nat Genet	www.ncbi.nlm.nih.gov/pubmed/25961943	The impact of low-frequency and rare variants on lipid levels.	Triglycerides	up to 62,166 European ancestry individuals	NA
15:43202323	t	c	0.0654	0.0115	0.0287	0.069	-0.056	0.04448	-0.5021	0.0979	-0.001968	42.392	6.232e-10	-???????????????-??????	-???????????????-??????	15	43202323																		4	15:43202323	15	43237414	rs62020698	2019-02-14	29507422	Hoffmann TJ	2018-03-05	Nat Genet	www.ncbi.nlm.nih.gov/pubmed/29507422	A large electronic-health-record-based genome-wide study of serum lipids.	Triglycerides	76,627 European ancestry individuals, 7,795 Hispanic individuals, 6,855 East Asian ancestry individuals, 2,958 African American individuals, 439 South Asian ancestry individuals	NA
15:43278726	a	g	0.0244	0.0012	0.0207	0.0247	-0.101	0.06258	-0.6222	0.1184	-0.003917	54.389	1.547e-12	-???????????????-??????	+???????????????-??????	15	43278726																		4	15:43202323	15	43237414	rs62020698	2019-02-14	29507422	Hoffmann TJ	2018-03-05	Nat Genet	www.ncbi.nlm.nih.gov/pubmed/29507422	A large electronic-health-record-based genome-wide study of serum lipids.	Triglycerides	76,627 European ancestry individuals, 7,795 Hispanic individuals, 6,855 East Asian ancestry individuals, 2,958 African American individuals, 439 South Asian ancestry individuals	NA
15:43580645	t	c	0.0404	0.0002	0.0398	0.0404	-0.08549	0.04386	-0.5512	0.1035	-0.001915	49.762	1.564e-11	-???????????????-??????	+???????????????-??????	15	43580645																		4	15:43820717	15	43677979	rs201393666	2019-04-25	30837465	Wittemans LBL	2019-03-05	Nat Commun	www.ncbi.nlm.nih.gov/pubmed/30837465	Assessing the causal association of glycine with risk of cardio-metabolic diseases.	Glycine levels	80,003 European ancestry individuals	NA
15:43623397	t	g	0.9839	0.0003	0.9829	0.984	0.1427	0.06308	0.6304	0.1212	-0.003918	59.917	9.752e-14	+???????????????+??????	+???????????????+??????	15	43623397																		4	15:43820717	15	43726625	rs150844304	2017-02-24	27036123	van Leeuwen EM	2016-04-01	J Med Genet	www.ncbi.nlm.nih.gov/pubmed/27036123	Meta-analysis of 49‚ÄÖ549 individuals imputed with the 1000 Genomes Project reveals an exonic damaging variant in ANGPTL4 determining fasting TG levels.	Triglycerides	41,142 European ancestry individuals, 705 East Asian ancestry individuals, 6,287 African American individuals, 1,415 Hispanic individuals	60,827 European ancestry individuals, 9,982 Indian Asian ancestry individuals, 2,710 African American/Afro-Caribbean individuals
15:43677975	ct	c	0.9735	0.0005	0.9719	0.9737	0.09637	0.04791	0.6264	0.1105	-0.00224	55.787	7.691e-13	+???????????????+??????	+???????????????+??????	15	43677975																		4	15:43820717	15	43726625	rs150844304	2019-02-08	30595370	Kichaev G	2018-12-27	Am J Hum Genet	www.ncbi.nlm.nih.gov/pubmed/30595370	Leveraging Polygenic Functional Enrichment to Improve GWAS Power.	Red blood cell count	approximately 445,000 European ancestry individuals	NA
15:43677979	a	c	0.0265	0.0005	0.0263	0.0281	-0.09637	0.04791	-0.6261	0.1105	-0.00224	55.768	7.766e-13	-???????????????-??????	-???????????????-??????	15	43677979																		4	15:43820717	15	43726625	rs150844304	2019-02-14	29507422	Hoffmann TJ	2018-03-05	Nat Genet	www.ncbi.nlm.nih.gov/pubmed/29507422	A large electronic-health-record-based genome-wide study of serum lipids.	High density lipoprotein cholesterol levels	76,627 European ancestry individuals, 7,795 Hispanic individuals, 6,855 East Asian ancestry individuals, 2,958 African American individuals, 439 South Asian ancestry individuals	NA
15:43680031	a	g	0.0264	0.0005	0.0262	0.0281	-0.09607	0.0479	-0.6273	0.1106	-0.002238	55.817	7.576e-13	-???????????????-??????	-???????????????-??????	15	43680031																		4	15:43820717	15	43726625	rs150844304	2019-02-14	29507422	Hoffmann TJ	2018-03-05	Nat Genet	www.ncbi.nlm.nih.gov/pubmed/29507422	A large electronic-health-record-based genome-wide study of serum lipids.	High density lipoprotein cholesterol levels	76,627 European ancestry individuals, 7,795 Hispanic individuals, 6,855 East Asian ancestry individuals, 2,958 African American individuals, 439 South Asian ancestry individuals	NA
15:43685807	a	c	0.9735	0.0005	0.9719	0.9737	0.1016	0.04811	0.6214	0.1106	-0.002259	56.29	5.982e-13	+???????????????+??????	+???????????????+??????	15	43685807																		4	15:43820717	15	43726625	rs150844304	2019-02-14	29507422	Hoffmann TJ	2018-03-05	Nat Genet	www.ncbi.nlm.nih.gov/pubmed/29507422	A large electronic-health-record-based genome-wide study of serum lipids.	Triglycerides	76,627 European ancestry individuals, 7,795 Hispanic individuals, 6,855 East Asian ancestry individuals, 2,958 African American individuals, 439 South Asian ancestry individuals	NA
15:43726625	a	c	0.9753	0.0009	0.9725	0.9756	0.1028	0.04953	0.6321	0.1118	-0.00239	56.979	4.238e-13	+???????????????+??????	+???????????????+??????	15	43726625																		4	15:43820717	15	43726625	rs150844304	2019-02-14	29507422	Hoffmann TJ	2018-03-05	Nat Genet	www.ncbi.nlm.nih.gov/pubmed/29507422	A large electronic-health-record-based genome-wide study of serum lipids.	Triglycerides	76,627 European ancestry individuals, 7,795 Hispanic individuals, 6,855 East Asian ancestry individuals, 2,958 African American individuals, 439 South Asian ancestry individuals	NA
15:43757184	t	c	0.9763	0.0012	0.9725	0.9767	0.09857	0.04997	0.6416	0.1125	-0.002443	56.963	4.272e-13	+???????????????+??????	+???????????????+??????	15	43757184																		4	15:43820717	15	43726625	rs150844304	2019-02-14	29507422	Hoffmann TJ	2018-03-05	Nat Genet	www.ncbi.nlm.nih.gov/pubmed/29507422	A large electronic-health-record-based genome-wide study of serum lipids.	Triglycerides	76,627 European ancestry individuals, 7,795 Hispanic individuals, 6,855 East Asian ancestry individuals, 2,958 African American individuals, 439 South Asian ancestry individuals	NA
15:43820717	t	c	0.0249	0.0008	0.0247	0.0273	-0.1201	0.05043	-0.6116	0.1122	-0.002497	58.154	2.355e-13	-???????????????-??????	-???????????????-??????	15	43820717																		4	15:43820717	15	43757184	rs190543502	2017-11-20	28753643	Yeo A	2017-07-28	PLoS One	www.ncbi.nlm.nih.gov/pubmed/28753643	Pharmacogenetic meta-analysis of baseline risk factors, pharmacodynamic, efficacy and tolerability endpoints from two large global cardiovascular outcomes trials for darapladib.	Lipoprotein phospholipase A2 activity in cardiovascular disease	22,156 European, Asian, African, Arabic, Native American, Pacific Islander and other ancestry	NA
15:43933941	t	c	0.9768	0.0013	0.9727	0.9772	0.1084	0.05036	0.6347	0.1129	-0.002486	57.887	2.691e-13	+???????????????+??????	+???????????????+??????	15	43933941																		4	15:43820717	15	43820717	rs55707100	2017-08-30	27863252	Astle WJ	2016-11-17	Cell	www.ncbi.nlm.nih.gov/pubmed/27863252	The Allelic Landscape of Human Blood Cell Trait Variation and Links to Common Complex Disease.	Platelet count	166,066 European ancestry individuals	NA
15:43950699	a	t	0.9763	0.0012	0.9726	0.9767	0.1108	0.05014	0.629	0.1126	-0.002466	57.887	2.692e-13	+???????????????+??????	+???????????????+??????	15	43950699																		4	15:43820717	15	43820717	rs55707100	2017-08-30	27863252	Astle WJ	2016-11-17	Cell	www.ncbi.nlm.nih.gov/pubmed/27863252	The Allelic Landscape of Human Blood Cell Trait Variation and Links to Common Complex Disease.	Plateletcrit	164,339 European ancestry individuals	NA
15:44028047	t	c	0.0244	0.001	0.0241	0.0275	-0.1132	0.04991	-0.6203	0.1121	-0.002442	57.721	2.924e-13	-???????????????-??????	-???????????????-??????	15	44028047																		4	15:43820717	15	43820717	rs55707100	2018-11-26	30275531	Klarin D	2018-10-01	Nat Genet	www.ncbi.nlm.nih.gov/pubmed/30275531	Genetics of blood lipids among ~300,000 multi-ethnic participants of the Million Veteran Program.	Triglycerides	215,551 European ancestry individuals, 57,332 African American individuals, 24,743 Hispanic individuals	Up to 319,677 individuals
19:19365178	t	c	0.0104	0.0016	0.0054	0.0109	0.06922	0.09157	-1.637	0.1366	-0.008411	241.17	4.273e-53	+???????????????????+??	-???????????????????-??	19	19365178																		4	15:43820717	15	43820717	rs55707100	2019-02-14	29507422	Hoffmann TJ	2018-03-05	Nat Genet	www.ncbi.nlm.nih.gov/pubmed/29507422	A large electronic-health-record-based genome-wide study of serum lipids.	High density lipoprotein cholesterol levels	76,627 European ancestry individuals, 7,795 Hispanic individuals, 6,855 East Asian ancestry individuals, 2,958 African American individuals, 439 South Asian ancestry individuals	NA
19:19470281	t	c	0.9843	0.0015	0.9838	0.9891	-0.07572	0.07733	1.588	0.1265	-0.006047	232.259	3.678e-51	-???????????????????-??	+???????????????????+??	19	19470281																		4	15:43820717	15	43820717	rs55707100	2019-02-14	29507422	Hoffmann TJ	2018-03-05	Nat Genet	www.ncbi.nlm.nih.gov/pubmed/29507422	A large electronic-health-record-based genome-wide study of serum lipids.	High density lipoprotein cholesterol levels	76,627 European ancestry individuals, 7,795 Hispanic individuals, 6,855 East Asian ancestry individuals, 2,958 African American individuals, 439 South Asian ancestry individuals	NA
19:19470599	t	c	0.0166	0.0017	0.0112	0.0171	0.08211	0.07562	-1.575	0.1249	-0.005779	229.199	1.698e-50	+???????????????????+??	-???????????????????-??	19	19470599																		4	15:43820717	15	43820717	rs55707100	2019-02-14	29507422	Hoffmann TJ	2018-03-05	Nat Genet	www.ncbi.nlm.nih.gov/pubmed/29507422	A large electronic-health-record-based genome-wide study of serum lipids.	Triglycerides	76,627 European ancestry individuals, 7,795 Hispanic individuals, 6,855 East Asian ancestry individuals, 2,958 African American individuals, 439 South Asian ancestry individuals	NA
19:19617705	ctttaa	c	0.9846	0.0014	0.9841	0.9891	-0.07106	0.07948	1.604	0.1287	-0.006426	234.782	1.042e-51	-???????????????????-??	-???????????????????+??	19	19617705																		4	15:43820717	15	43820717	rs55707100	2019-02-14	29507422	Hoffmann TJ	2018-03-05	Nat Genet	www.ncbi.nlm.nih.gov/pubmed/29507422	A large electronic-health-record-based genome-wide study of serum lipids.	Triglycerides	76,627 European ancestry individuals, 7,795 Hispanic individuals, 6,855 East Asian ancestry individuals, 2,958 African American individuals, 439 South Asian ancestry individuals	NA
																																			4	15:43820717	15	43820717	rs55707100	2019-02-14	29507422	Hoffmann TJ	2018-03-05	Nat Genet	www.ncbi.nlm.nih.gov/pubmed/29507422	A large electronic-health-record-based genome-wide study of serum lipids.	Triglycerides	76,627 European ancestry individuals, 7,795 Hispanic individuals, 6,855 East Asian ancestry individuals, 2,958 African American individuals, 439 South Asian ancestry individuals	NA
																																			4	15:43820717	15	43933941	rs139097404	2018-11-26	30275531	Klarin D	2018-10-01	Nat Genet	www.ncbi.nlm.nih.gov/pubmed/30275531	Genetics of blood lipids among ~300,000 multi-ethnic participants of the Million Veteran Program.	HDL cholesterol	215,551 European ancestry individuals, 57,332 African American individuals, 24,743 Hispanic individuals	Up to 319,677 individuals
																																			4	15:43820717	15	44027885	rs139974673	2017-08-30	27863252	Astle WJ	2016-11-17	Cell	www.ncbi.nlm.nih.gov/pubmed/27863252	The Allelic Landscape of Human Blood Cell Trait Variation and Links to Common Complex Disease.	Mean corpuscular hemoglobin	172,332 European ancestry individuals	NA
																																			4	15:43820717	15	44027885	rs139974673	2017-08-30	27863252	Astle WJ	2016-11-17	Cell	www.ncbi.nlm.nih.gov/pubmed/27863252	The Allelic Landscape of Human Blood Cell Trait Variation and Links to Common Complex Disease.	Monocyte percentage of white cells	170,494 European ancestry individuals	NA
																																			4	15:43820717	15	44027885	rs139974673	2019-02-08	30595370	Kichaev G	2018-12-27	Am J Hum Genet	www.ncbi.nlm.nih.gov/pubmed/30595370	Leveraging Polygenic Functional Enrichment to Improve GWAS Power.	White blood cell count	approximately 444,000 European ancestry individuals	NA
																																			4	15:43820717	15	44028047	rs147233090	2017-08-30	27863252	Astle WJ	2016-11-17	Cell	www.ncbi.nlm.nih.gov/pubmed/27863252	The Allelic Landscape of Human Blood Cell Trait Variation and Links to Common Complex Disease.	Hematocrit	173,039 European ancestry individuals	NA
																																			4	15:43820717	15	44028047	rs147233090	2017-08-30	27863252	Astle WJ	2016-11-17	Cell	www.ncbi.nlm.nih.gov/pubmed/27863252	The Allelic Landscape of Human Blood Cell Trait Variation and Links to Common Complex Disease.	Hemoglobin concentration	172,925 European ancestry individuals	NA
																																			4	15:43820717	15	44028047	rs147233090	2017-11-20	28753643	Yeo A	2017-07-28	PLoS One	www.ncbi.nlm.nih.gov/pubmed/28753643	Pharmacogenetic meta-analysis of baseline risk factors, pharmacodynamic, efficacy and tolerability endpoints from two large global cardiovascular outcomes trials for darapladib.	Lipoprotein phospholipase A2 activity in cardiovascular disease	22,156 European, Asian, African, Arabic, Native American, Pacific Islander and other ancestry	NA
																																			4	15:43820717	15	44028047	rs147233090	2019-02-08	30595370	Kichaev G	2018-12-27	Am J Hum Genet	www.ncbi.nlm.nih.gov/pubmed/30595370	Leveraging Polygenic Functional Enrichment to Improve GWAS Power.	Mean corpuscular hemoglobin	approximately 443,000 European ancestry individuals	NA
																																			4	15:43820717	15	44028047	rs147233090	2019-03-12	30670697	Kilpelainen TO	2019-01-22	Nat Commun	www.ncbi.nlm.nih.gov/pubmed/30670697	Multi-ancestry study of blood lipid levels identifies four loci interacting with physical activity.	Triglycerides x physical activity interaction (2df test)	7,294 African American inactive individuals, 12,832 African American active individuals, 1,352 Asian ancestry inactive individuals, 3,049 Asian ancestry active individuals, 20,622 European ancestry inactive individuals, 51,480 European ancestry active individuals, 2,166 Hispanic or Latin American inactive individuals, 3,486 Hispanic or Latin American active individuals	580 African American inactive individuals, 1,540 African American active individuals, 1,217 South African Black ancestry inactive individuals, 389 South African Black ancestry active individuals, 765 East Asian ancestry inactive individuals, 1,814 East Asian ancestry active individuals, 724 South Asian ancestry inactive individuals, 1,424 South Asian ancestry active individuals, 32,456 European a…
																																			4	15:43820717	15	44266730	rs138570705	2016-07-08	25961943	Surakka I	2015-05-11	Nat Genet	www.ncbi.nlm.nih.gov/pubmed/25961943	The impact of low-frequency and rare variants on lipid levels.	Triglycerides	up to 62,166 European ancestry individuals	NA
																																			4	15:43820717	15	44266730	rs138570705	2019-02-14	29507422	Hoffmann TJ	2018-03-05	Nat Genet	www.ncbi.nlm.nih.gov/pubmed/29507422	A large electronic-health-record-based genome-wide study of serum lipids.	High density lipoprotein cholesterol levels	76,627 European ancestry individuals, 7,795 Hispanic individuals, 6,855 East Asian ancestry individuals, 2,958 African American individuals, 439 South Asian ancestry individuals	NA
																																			4	15:43820717	15	44266730	rs138570705	2019-02-14	29507422	Hoffmann TJ	2018-03-05	Nat Genet	www.ncbi.nlm.nih.gov/pubmed/29507422	A large electronic-health-record-based genome-wide study of serum lipids.	High density lipoprotein cholesterol levels	76,627 European ancestry individuals, 7,795 Hispanic individuals, 6,855 East Asian ancestry individuals, 2,958 African American individuals, 439 South Asian ancestry individuals	NA
																																			4	15:43820717	15	44266730	rs138570705	2019-02-14	29507422	Hoffmann TJ	2018-03-05	Nat Genet	www.ncbi.nlm.nih.gov/pubmed/29507422	A large electronic-health-record-based genome-wide study of serum lipids.	Triglycerides	76,627 European ancestry individuals, 7,795 Hispanic individuals, 6,855 East Asian ancestry individuals, 2,958 African American individuals, 439 South Asian ancestry individuals	NA
																																			4	15:43820717	15	44266730	rs138570705	2019-02-14	29507422	Hoffmann TJ	2018-03-05	Nat Genet	www.ncbi.nlm.nih.gov/pubmed/29507422	A large electronic-health-record-based genome-wide study of serum lipids.	Triglycerides	76,627 European ancestry individuals, 7,795 Hispanic individuals, 6,855 East Asian ancestry individuals, 2,958 African American individuals, 439 South Asian ancestry individuals	NA
																																			4	15:43820717	15	44355362	rs143573049	2019-02-08	30595370	Kichaev G	2018-12-27	Am J Hum Genet	www.ncbi.nlm.nih.gov/pubmed/30595370	Leveraging Polygenic Functional Enrichment to Improve GWAS Power.	Red cell distribution width	approximately 445,000 European ancestry individuals	NA
[truncated: 22 more columns]

## Sheet: S4.Stg1-2DF P<5e-08 NR Stg2
	Statistically significant (P < 5 × 10−8) loci in stage 1 2df meta-analysis unavailable in stage 2
	(no 1df Stage 1 SNPs reached (P < 5 x 10-8) threshhold)
		# Variants	# Loci
	LDL	5686	41
	HDL	4768	47
	Tot_Chol	2979	36
	TAGs	3826	34
	Sum Total	17259	158
	Total Unique	12440	85

## Sheet: LDL-NR
MarkerName	Allele1	Allele2	Freq1	FreqSE	MinFreq	MaxFreq	Effect	StdErr	IntEffect	IntStdErr	IntCov	ChiSq2df	P.value	Direction	DirectionInt	CHR	POS	Lead SNP?		GenomicLocus	uniqID	rsID	chr	pos	p	start	end	nSNPs	nGWASSNPs	nIndSigSNPs	IndSigSNPs	nLeadSNPs	LeadSNPs						GenomicLocus	IndSigSNP	chr	bp	snp	DateAddedToCatalog	PMID	FirstAuth	Date	Journal	Link
19:19426609	t	c	0.3346	0	0.3346	0.3346	0.0313	0.005322	0.0109	0.01334	-2.831e-05	46.465	8.132e-11	???????????????????+??	???????????????????+??	19	19426609	0		1	1:27180088:A:C	1:27180088	1	27180088	3.235e-08	26987646	27335529	6	1	1	1:27180088	1	1:27180088						1	1:27180088	1	26987646	rs193084249	2019-02-14	29507422	Hoffmann TJ	2018-03-05	Nat Genet	www.ncbi.nlm.nih.gov/pubmed/29507422
1:109995398	t	c	0.6998	0	0.6998	0.6998	-0.03078	0.005174	0.009589	0.01323	-2.675e-05	38.405	4.575e-09	?-????????????????????	?+????????????????????	1	109995398	0		2	1:55505647:G:T	1:55505647	1	55505647	5.23e-101	55470153	55723817	141	82	16	1:55470153;1:55493843;1:55494906;1:55503448;1:55498428;1:55498745;1:55511623;1:55505647;1:55521109;1:55524601;1:55538552;1:55652983;1:55656075;1:55719011;1:55719166;1:55720083	6	1:55470153;1:55493843;1:55503448;1:55505647;1:55521109;1:55720083						1	1:27180088	1	26987646	rs193084249	2019-02-14	29507422	Hoffmann TJ	2018-03-05	Nat Genet	www.ncbi.nlm.nih.gov/pubmed/29507422
5:74658175	a	aac	0.905	0	0.905	0.905	0.05503	0.008343	-0.01304	0.02073	-6.952e-05	48.392	3.103e-11	?????+????????????????	?????-????????????????	5	74658175	0		3	1:63139730:C:T	1:63139730	1	63139730	4.227e-27	62900811	63203399	341	305	4	1:63139730;1:63124542;1:63135127;1:63183414	1	1:63139730						1	1:27180088	1	26987646	rs193084249	2019-02-14	29507422	Hoffmann TJ	2018-03-05	Nat Genet	www.ncbi.nlm.nih.gov/pubmed/29507422
19:45524593	a	g	0.9881	0	0.9881	0.9881	-0.2278	0.02514	-0.02235	0.06577	-0.000632	99.002	3.177e-22	???????????????????-??	???????????????????-??	19	45524593	0		4	1:109817590:G:T	1:109817590	1	109817590	1.94e-155	109679273	110203554	425	306	30	1:109686529;1:109776285;1:109692641;1:109703023;1:109725239;1:109727284;1:109737695;1:109807283;1:109783261;1:109713271;1:109747635;1:109757295;1:109809110;1:109839392;1:109919139;1:109797763;1:109818128;1:109817590;1:109782190;1:109789795;1:109806442;1:109810200;1:109832027;1:109825558;1:109838264;1:110179756;1:109851126;1:109840629;1:110067787;1:109840169	10	1:109686529;1:109692641;1:109727284;1:109783261;1:109797763;1:109817590;1:109825558;1:109838264;1:109851126;1:110067787						1	1:27180088	1	26987646	rs193084249	2019-02-14	29507422	Hoffmann TJ	2018-03-05	Nat Genet	www.ncbi.nlm.nih.gov/pubmed/29507422
19:19726022	a	g	0.0846	0	0.0846	0.0846	0.08699	0.009089	0.02119	0.02296	-8.259e-05	117.943	2.449e-26	???????????????????+??	???????????????????+??	19	19726022	0		5	1:220970593:G:T	1:220970593	1	220970593	2.514e-08	220970028	220973761	8	2	1	1:220970593	1	1:220970593						1	1:27180088	1	26987646	rs193084249	2019-02-14	29507422	Hoffmann TJ	2018-03-05	Nat Genet	www.ncbi.nlm.nih.gov/pubmed/29507422
1:62911341	t	c	0.6468	0	0.6468	0.6468	-0.05058	0.004967	0.008999	0.0127	-2.466e-05	116.326	5.496e-26	?-????????????????????	?+????????????????????	1	62911341	0		6	1:234853406:A:G	1:234853406	1	234853406	3.61e-12	234842856	234875545	45	22	2	1:234853406;1:234865117	1	1:234853406						1	1:27180088	1	26987646	rs193084249	2019-02-14	29507422	Hoffmann TJ	2018-03-05	Nat Genet	www.ncbi.nlm.nih.gov/pubmed/29507422
1:62933758	a	g	0.6445	0	0.6445	0.6445	-0.05026	0.004964	0.007583	0.01268	-2.463e-05	115.887	6.848e-26	?-????????????????????	?+????????????????????	1	62933758	0		7	2:21294975:A:G	2:21294975	2	21294975	8.05e-89	20887226	21565003	877	675	65	2:20949911;2:21075212;2:21204430;2:20926296;2:21069844;2:21101382;2:21111763;2:21182116;2:21249716;2:21309335;2:21453733;2:21457324;2:21476247;2:20932743;2:20943052;2:21085410;2:21097962;2:21190288;2:21255573;2:21084445;2:21111034;2:21150787;2:21220955;2:21240031;2:21267210;2:21417978;2:21429055;2:21213193;2:21232195;2:21250914;2:21372014;2:21149424;2:21225485;2:21233972;2:21262871;2:21462743;2:2…	13	2:20949911;2:21069844;2:21085410;2:21111034;2:21213193;2:21225485;2:21233972;2:21266774;2:21267247;2:21268824;2:21294975;2:21364562;2:21534103						1	1:27180088	1	26987646	rs193084249	2019-02-14	29507422	Hoffmann TJ	2018-03-05	Nat Genet	www.ncbi.nlm.nih.gov/pubmed/29507422
6:32525779	t	g	0.128	0	0.128	0.128	-0.04032	0.007352	-0.0124	0.01883	-5.405e-05	39.319	2.897e-09	??????-???????????????	??????-???????????????	6	32525779	0		8	2:27730940:C:T	2:27730940	2	27730940	6.295e-21	27598097	27995931	160	100	3	2:27730940;2:27771474;2:27783195	2	2:27730940;2:27783195						1	1:27180088	1	26987646	rs193084249	2019-02-14	29507422	Hoffmann TJ	2018-03-05	Nat Genet	www.ncbi.nlm.nih.gov/pubmed/29507422
5:74526796	a	g	0.1112	0	0.1112	0.1112	-0.0621	0.007738	-0.008469	0.01904	-5.988e-05	80.865	2.757e-18	?????-????????????????	?????-????????????????	5	74526796	0		9	2:44073881:C:T	2:44073881	2	44073881	1.447e-38	44050687	44099582	62	28	4	2:44073881;2:44093276;2:44055527;2:44079310	2	2:44073881;2:44079310						1	1:27180088	1	27180088	rs75460349	2019-03-07	30578418	Giri A	2018-12-21	Nat Genet	www.ncbi.nlm.nih.gov/pubmed/30578418
19:10914829	a	g	0.2794	0	0.2794	0.2794	0.0383	0.005546	-0.001165	0.01424	-3.075e-05	55.689	8.076e-13	???????????????????+??	???????????????????-??	19	10914829	0		10	2:169831177:A:T	2:169831177	2	169831177	3.577e-08	169822711	169833556	52	16	1	2:169831177	1	2:169831177						1	1:27180088	1	27180088	rs75460349	2019-04-18	30388399	Ligthart S	2018-11-01	Am J Hum Genet	www.ncbi.nlm.nih.gov/pubmed/30388399
11:116610249	a	g	0.9259	0	0.9259	0.9259	0.07718	0.009188	-0.04801	0.02355	-8.442e-05	72.377	1.921e-16	???????????+??????????	???????????-??????????	11	116610249	0		11	2:203233807:A:G	2:203233807	2	203233807	4.633e-08	203226371	203467470	46	3	1	2:203233807	1	2:203233807						1	1:27180088	1	27180088	rs75460349	2019-04-18	30388399	Ligthart S	2018-11-01	Am J Hum Genet	www.ncbi.nlm.nih.gov/pubmed/30388399
2:169828841	t	taa	0.6052	0	0.6052	0.6052	0.02266	0.004966	0.01845	0.01246	-2.467e-05	33.777	4.628e-08	??+???????????????????	??+???????????????????	2	169828841	0		12	4:69340991:A:T	4:69340991	4	69340991	4.321e-09	69327932	69373407	19	6	1	4:69340991	1	4:69340991						1	1:27180088	1	27262545	rs182050989	2017-08-30	27863252	Astle WJ	2016-11-17	Cell	www.ncbi.nlm.nih.gov/pubmed/27863252
9:136149711	a	t	0.8104	0	0.8104	0.8104	0.07178	0.005977	-0.0009358	0.01529	-3.559e-05	169.286	1.738e-37	?????????+????????????	?????????-????????????	9	136149711	0		13	5:74656539:C:T	5:74656539	5	74656539	5.43e-58	74245309	75108926	1039	677	29	5:74299144;5:74264281;5:74264560;5:74289276;5:74343769;5:74345778;5:74477713;5:74525701;5:74534309;5:74619547;5:74652754;5:74725216;5:74745228;5:74955841;5:75034387;5:74518875;5:74269562;5:74575801;5:74619132;5:74624234;5:74631501;5:74652762;5:74656539;5:74926778;5:74954025;5:74964582;5:74988369;5:75033762;5:75042913	3	5:74299144;5:74518875;5:74656539						1	1:27180088	1	27262545	rs182050989	2019-02-08	30595370	Kichaev G	2018-12-27	Am J Hum Genet	www.ncbi.nlm.nih.gov/pubmed/30595370
17:45497548	t	c	0.3905	0	0.3905	0.3905	0.02073	0.005081	0.02936	0.01296	-2.58e-05	34.272	3.613e-08	?????????????????+????	?????????????????+????	17	45497548	0		14	5:156383422:A:G	5:156383422	5	156383422	2.253e-09	156367092	156482101	33	7	1	5:156383422	1	5:156383422						1	1:27180088	1	27284913	rs79598313	2016-07-08	25961943	Surakka I	2015-05-11	Nat Genet	www.ncbi.nlm.nih.gov/pubmed/25961943
1:109867929	a	g	0.7126	0	0.7126	0.7126	-0.03207	0.005232	0.0128	0.01331	-2.735e-05	40.048	2.012e-09	?-????????????????????	?+????????????????????	1	109867929	0		15	6:116313931:C:G	6:116313931	6	116313931	1.043e-11	116182024	116395234	139	96	2	6:116313931;6:116185900	1	6:116313931						1	1:27180088	1	27284913	rs79598313	2018-11-26	30275531	Klarin D	2018-10-01	Nat Genet	www.ncbi.nlm.nih.gov/pubmed/30275531
1:62999595	c	g	0.3527	0	0.3527	0.3527	0.0516	0.004959	-0.01057	0.01268	-2.458e-05	120.64	6.359e-27	?+????????????????????	?-????????????????????	1	62999595	0		16	6:160997118:A:T	6:160997118	6	160997118	1.319e-35	160400147	161443939	205	78	16	6:160400147;6:160543148;6:160575985;6:160489215;6:160537308;6:160564476;6:160566092;6:160997118;6:160963230;6:161013013;6:160608804;6:160687412;6:161383079;6:161101201;6:161068320;6:161122084	6	6:160400147;6:160543148;6:160575985;6:160997118;6:161013013;6:161101201						1	1:27180088	1	27284913	rs79598313	2018-11-29	30224653	Evangelou E	2018-09-17	Nat Genet	www.ncbi.nlm.nih.gov/pubmed/30224653
5:74317279	c	g	0.2583	0	0.2583	0.2583	-0.0261	0.0055	-0.01783	0.01384	-3.025e-05	34.5	3.224e-08	?????-????????????????	?????-????????????????	5	74317279	0		17	7:21601659:G:GCTCT	7:21601659	7	21601659	4.437e-12	21470536	21667403	170	82	9	7:21530081;7:21496649;7:21499857;7:21508851;7:21576905;7:21585803;7:21644427;7:21601659;7:21589030	2	7:21530081;7:21601659						1	1:27180088	1	27284913	rs79598313	2019-01-28	30598549	Morris JA	2018-12-31	Nat Genet	www.ncbi.nlm.nih.gov/pubmed/30598549
6:32573361	a	c	0.8795	0	0.8795	0.8795	0.03825	0.007533	0.01857	0.0193	-5.675e-05	36.015	1.512e-08	??????+???????????????	??????+???????????????	6	32573361	0		18	7:44582331:A:G	7:44582331	7	44582331	9.736e-16	44569399	44585052	12	8	2	7:44582331;7:44569399	1	7:44582331						1	1:27180088	1	27284913	rs79598313	2019-02-14	29507422	Hoffmann TJ	2018-03-05	Nat Genet	www.ncbi.nlm.nih.gov/pubmed/29507422
17:45572817	t	tttg	0.4861	0	0.4861	0.4861	-0.02872	0.005006	-0.02731	0.01271	-2.502e-05	55.842	7.483e-13	?????????????????-????	?????????????????-????	17	45572817	0		19	8:9183664:A:G	8:9183664	8	9183664	1.09e-10	9177732	9221207	34	13	1	8:9183664	1	8:9183664						1	1:27180088	1	27284913	rs79598313	2019-02-14	29507422	Hoffmann TJ	2018-03-05	Nat Genet	www.ncbi.nlm.nih.gov/pubmed/29507422
7:21602065	a	g	0.169	0	0.169	0.169	-0.04103	0.006419	0.009632	0.01616	-4.12e-05	45.336	1.43e-10	???????-??????????????	???????+??????????????	7	21602065	0		20	8:59370159:C:T	8:59370159	8	59370159	6.752e-13	59311697	59415375	42	30	1	8:59370159	1	8:59370159						1	1:27180088	1	27284913	rs79598313	2019-02-14	29507422	Hoffmann TJ	2018-03-05	Nat Genet	www.ncbi.nlm.nih.gov/pubmed/29507422
2:21267782	t	c	0.486	0	0.486	0.486	-0.02939	0.004852	0.01895	0.01207	-2.355e-05	37.572	6.941e-09	??-???????????????????	??+???????????????????	2	21267782	0		21	8:116667634:A:G	8:116667634	8	116667634	2.653e-09	116648320	116816165	76	23	1	8:116667634	1	8:116667634						1	1:27180088	1	27284913	rs79598313	2019-02-14	29507422	Hoffmann TJ	2018-03-05	Nat Genet	www.ncbi.nlm.nih.gov/pubmed/29507422
11:61593005	a	g	0.6478	0	0.6478	0.6478	-0.04111	0.004912	0.01486	0.01251	-2.413e-05	75.256	4.555e-17	???????????-??????????	???????????+??????????	11	61593005	0		22	8:126482077:A:G	8:126482077	8	126482077	1.059e-42	126456376	126501528	87	51	4	8:126482077;8:126473441;8:126479907;8:126496775	1	8:126482077						1	1:27180088	1	27284913	rs79598313	2019-02-14	29507422	Hoffmann TJ	2018-03-05	Nat Genet	www.ncbi.nlm.nih.gov/pubmed/29507422
6:32424677	a	t	0.401	0	0.401	0.401	0.02556	0.005019	0.01034	0.01289	-2.515e-05	35.05	2.449e-08	??????+???????????????	??????+???????????????	6	32424677	0		23	9:107664301:C:T	9:107664301	9	107664301	4.161e-11	107653426	107667147	8	6	2	9:107664301;9:107666035	1	9:107664301						1	1:27180088	1	27284913	rs79598313	2019-02-14	29507422	Hoffmann TJ	2018-03-05	Nat Genet	www.ncbi.nlm.nih.gov/pubmed/29507422
16:71907559	a	t	0.7355	0	0.7355	0.7355	-0.02998	0.005495	0.004554	0.01387	-3.017e-05	33.742	4.711e-08	????????????????-?????	????????????????+?????	16	71907559	0		24	9:136149709:A:AC	9:136149709	9	136149709	3.977e-38	136128546	136339755	116	75	11	9:136149709;9:136128546;9:136142355;9:136150466;9:136153981;9:136155359;9:136157133;9:136164593;9:136237672;9:136270538;9:136152722	2	9:136149709;9:136152722						2	1:55493843	1	55485796	rs2495504	2019-02-14	29507422	Hoffmann TJ	2018-03-05	Nat Genet	www.ncbi.nlm.nih.gov/pubmed/29507422
19:45200210	t	c	0.0451	0	0.0451	0.0451	0.1487	0.01228	-0.02204	0.03112	-0.0001509	166.155	8.317e-37	???????????????????+??	???????????????????-??	19	45200210	0		25	11:61618608:A:G	11:61618608	11	61618608	2.317e-18	61542006	61658800	105	80	5	11:61618608;11:61547068;11:61548874;11:61611694;11:61640379	1	11:61618608						2	1:55493843	1	55485796	rs2495504	2019-02-14	29507422	Hoffmann TJ	2018-03-05	Nat Genet	www.ncbi.nlm.nih.gov/pubmed/29507422
20:39908600	t	c	0.7753	0	0.7753	0.7753	0.02758	0.005695	0.016	0.01454	-3.24e-05	34.062	4.014e-08	????????????????????+?	????????????????????+?	20	39908600	0		26	11:116623213:T:TA	11:116623213	11	116623213	1.05e-33	116519358	116990851	284	114	15	11:116623213;11:116521505;11:116525730;11:116533167;11:116559553;11:116583017;11:116623659;11:116632500;11:116634173;11:116660686;11:116664040;11:116667083;11:116702123;11:116710968;11:116990851	1	11:116623213						2	1:55493843	1	55485796	rs2495504	2019-02-14	29507422	Hoffmann TJ	2018-03-05	Nat Genet	www.ncbi.nlm.nih.gov/pubmed/29507422
5:74989009	ctaa	c	0.7872	0	0.7872	0.7872	0.04299	0.005958	-0.01576	0.01496	-3.549e-05	55.991	6.946e-13	?????+????????????????	?????-????????????????	5	74989009	0		27	11:126225876:C:G	11:126225876	11	126225876	1.49e-10	126071349	126257779	52	40	4	11:126179519;11:126225876;11:126234820;11:126240364	2	11:126179519;11:126225876						2	1:55493843	1	55485796	rs2495504	2019-02-14	29507422	Hoffmann TJ	2018-03-05	Nat Genet	www.ncbi.nlm.nih.gov/pubmed/29507422
6:32513102	t	c	0.8738	0	0.8738	0.8738	0.03899	0.007399	0.01486	0.01895	-5.475e-05	37.309	7.916e-09	??????+???????????????	??????+???????????????	6	32513102	0		28	12:9225922:C:CA	12:9225922	12	9225922	2.71e-08	9202753	9313304	84	2	1	12:9225922	1	12:9225922						2	1:55498428	1	55498798	rs7523141	2018-07-28	29403010	Kanai M	2018-02-05	Nat Genet	www.ncbi.nlm.nih.gov/pubmed/29403010
1:62905893	t	c	0.3518	0	0.3518	0.3518	0.05001	0.00497	-0.01017	0.0127	-2.469e-05	112.862	3.107e-25	?+????????????????????	?-????????????????????	1	62905893	0		29	16:56996288:A:G	16:56996288	16	56996288	1.67e-17	56986762	57017319	44	42	7	16:56989830;16:56991363;16:56997233;16:56998572;16:57006590;16:56996288;16:57010486	3	16:56989830;16:56996288;16:57010486						2	1:55498428	1	55499156	rs7525649	2016-10-07	26582766	Lu X	2015-11-18	Circ Cardiovasc Genet	www.ncbi.nlm.nih.gov/pubmed/26582766
19:49207255	a	g	0.4691	0	0.4691	0.4691	0.03618	0.005069	-0.01312	0.01284	-2.559e-05	54.721	1.311e-12	???????????????????+??	???????????????????-??	19	49207255	0		30	16:72097827:C:T	16:72097827	16	72097827	3.026e-22	71582994	72308631	459	221	15	16:72079657;16:71583859;16:71697015;16:71907561;16:71990573;16:72047170;16:72066442;16:72097827;16:71877000;16:71896619;16:72009676;16:72029008;16:72154509;16:72221464;16:72144174	3	16:72079657;16:72097827;16:72144174						2	1:55498428	1	55499156	rs7525649	2016-10-07	26582766	Lu X	2015-11-18	Circ Cardiovasc Genet	www.ncbi.nlm.nih.gov/pubmed/26582766
2:27840754	a	g	0.2099	0	0.2099	0.2099	0.03384	0.005929	-0.01002	0.01496	-3.512e-05	35.576	1.882e-08	??+???????????????????	??-???????????????????	2	27840754	0		31	17:7079593:A:C	17:7079593	17	7079593	8.817e-13	7063650	7173279	19	10	2	17:7079593;17:7145492	1	17:7079593						2	1:55503448	1	55503448	rs17111503	2019-02-14	29507422	Hoffmann TJ	2018-03-05	Nat Genet	www.ncbi.nlm.nih.gov/pubmed/29507422
6:32419276	t	tctaa	0.3392	0	0.3392	0.3392	0.02729	0.005203	0.007501	0.01328	-2.699e-05	35.572	1.886e-08	??????+???????????????	??????+???????????????	6	32419276	0		32	17:45664861:A:G	17:45664861	17	45664861	1.487e-13	45374980	45791123	369	320	3	17:45664861;17:45386797;17:45405144	1	17:45664861						2	1:55503448	1	55503448	rs17111503	2019-02-14	29507422	Hoffmann TJ	2018-03-05	Nat Genet	www.ncbi.nlm.nih.gov/pubmed/29507422
6:32546978	a	c	0.881	0	0.881	0.881	0.03896	0.007586	0.01744	0.01932	-5.754e-05	36.446	1.218e-08	??????+???????????????	??????+???????????????	6	32546978	0		33	17:64305051:A:G	17:64305051	17	64305051	1.621e-10	64195431	64305051	5	5	1	17:64305051	1	17:64305051						2	1:55503448	1	55503448	rs17111503	2019-02-14	29507422	Hoffmann TJ	2018-03-05	Nat Genet	www.ncbi.nlm.nih.gov/pubmed/29507422
17:45744652	t	c	0.4314	0	0.4314	0.4314	0.02415	0.004999	0.03249	0.01273	-2.497e-05	46.697	7.244e-11	?????????????????+????	?????????????????+????	17	45744652	0		34	17:67276383:G:T	17:67276383	17	67276383	1.307e-12	66973049	67424508	17	7	4	17:67082962;17:67276383;17:67003528;17:67134806	2	17:67082962;17:67276383						2	1:55503448	1	55503448	rs17111503	2019-02-14	29507422	Hoffmann TJ	2018-03-05	Nat Genet	www.ncbi.nlm.nih.gov/pubmed/29507422
1:55713947	a	t	0.0779	0	0.0779	0.0779	0.0456	0.008828	0.02384	0.02224	-7.794e-05	38.256	4.931e-09	?+????????????????????	?+????????????????????	1	55713947	0		35	19:11197750:G:GA	19:11197750	19	11197750	8.62e-178	10463579	11277232	662	402	43	19:10634928;19:10463579;19:11063665;19:10703280;19:10707853;19:10766159;19:10916684;19:11169514;19:11207516;19:10907286;19:10926521;19:10914829;19:11114352;19:11129429;19:11148113;19:11166293;19:11195030;19:11023434;19:11166171;19:11111517;19:10802792;19:11126160;19:11163601;19:11164067;19:11190764;19:11197750;19:10972474;19:11243445;19:11206575;19:11216617;19:11227480;19:11238473;19:11241915;19:…	15	19:10634928;19:10703280;19:10766159;19:10907286;19:10926521;19:11023434;19:11111517;19:11190764;19:11197750;19:11206575;19:11209988;19:11231203;19:11236804;19:11239696;19:11269726						2	1:55503448	1	55504650	rs2479409	2012-01-25	20686565	Teslovich TM	2010-08-05	Nature	www.ncbi.nlm.nih.gov/pubmed/20686565
19:10707853	a	g	0.9362	0	0.9362	0.9362	-0.05961	0.01021	0.008745	0.02446	-0.0001042	39.317	2.899e-09	???????????????????-??	???????????????????+??	19	10707853	0		36	19:19393890:A:AG	19:19393890	19	19393890	1.231e-44	19083483	19854296	386	347	14	19:19393890;19:19130750;19:19260808;19:19294392;19:19325963;19:19377716;19:19418866;19:19418916;19:19467545;19:19470599;19:19578890;19:19789528;19:19800289;19:19819843	1	19:19393890						2	1:55503448	1	55504650	rs2479409	2012-01-25	20686565	Teslovich TM	2010-08-05	Nature	www.ncbi.nlm.nih.gov/pubmed/20686565
2:27750545	a	g	0.4308	0	0.4308	0.4308	-0.03105	0.004871	0.01784	0.01223	-2.369e-05	41.999	7.588e-10	??-???????????????????	??+???????????????????	2	27750545	0		37	19:45411941:C:T	19:45411941	19	45411941	1.02e-251	44446097	46096172	611	410	80	19:44978625;19:44894070;19:44950932;19:44988716;19:45251806;19:45041317;19:44543760;19:45017064;19:45135841;19:45164732;19:45187163;19:45197732;19:45200210;19:45129089;19:45138673;19:45130550;19:45149613;19:45160086;19:45147396;19:45296364;19:45303122;19:45188429;19:45197027;19:45215711;19:45220896;19:45227742;19:45233271;19:45235700;19:45241638;19:45251156;19:45255679;19:45253611;19:45232161;19:…	26	19:44978625;19:45041317;19:45129089;19:45138673;19:45149613;19:45160086;19:45188429;19:45197027;19:45227742;19:45253611;19:45324138;19:45344458;19:45349369;19:45361646;19:45382034;19:45384931;19:45400747;19:45408836;19:45411941;19:45421218;19:45423944;19:45477111;19:45522289;19:45597782;19:45616982;19:45880690						2	1:55503448	1	55504650	rs2479409	2014-05-12	24097068	Willer CJ	2013-10-06	Nat Genet	www.ncbi.nlm.nih.gov/pubmed/24097068
5:74993488	t	c	0.7206	0	0.7206	0.7206	0.04796	0.005413	-0.01766	0.01349	-2.929e-05	84.519	4.435e-19	?????+????????????????	?????-????????????????	5	74993488	0		38	19:49211969:C:T	19:49211969	19	49211969	3.512e-14	49206108	49254955	106	40	2	19:49211969;19:49239053	1	19:49211969						2	1:55503448	1	55504650	rs2479409	2014-05-12	24097068	Willer CJ	2013-10-06	Nat Genet	www.ncbi.nlm.nih.gov/pubmed/24097068
2:21134064	t	c	0.642	0	0.642	0.642	0.04277	0.005069	0.002888	0.01289	-2.568e-05	85.994	2.122e-19	??+???????????????????	??+???????????????????	2	21134064	0		39	19:58662235:C:T	19:58662235	19	58662235	3.199e-09	58614546	58681861	19	7	1	19:58662235	1	19:58662235						2	1:55503448	1	55504650	rs2479409	2017-06-26	28334899	Spracklen CN	2017-02-21	Hum Mol Genet	www.ncbi.nlm.nih.gov/pubmed/28334899
11:116621963	t	g	0.933	0	0.933	0.933	0.0925	0.009512	-0.05667	0.02471	-9.047e-05	97.027	8.53e-22	???????????+??????????	???????????-??????????	11	116621963	0		40	20:17844492:G:T	20:17844492	20	17844492	1.294e-11	17843968	17844684	4	3	1	20:17844492	1	20:17844492						2	1:55503448	1	55504650	rs2479409	2017-06-26	28334899	Spracklen CN	2017-02-21	Hum Mol Genet	www.ncbi.nlm.nih.gov/pubmed/28334899
2:21415763	a	g	0.806	0	0.806	0.806	-0.09565	0.006	-0.005642	0.01471	-3.595e-05	310.822	3.206e-68	??-???????????????????	??-???????????????????	2	21415763	0		41	20:39165692:A:G	20:39165692	20	39165692	2.297e-27	39142516	39979731	230	164	6	20:39165692;20:39197335;20:39230379;20:39744650;20:39787937;20:39959119	3	20:39165692;20:39230379;20:39744650						2	1:55503448	1	55504650	rs2479409	2018-09-19	29748315	Pott J	2018-05-01	Circ Genom Precis Med	www.ncbi.nlm.nih.gov/pubmed/29748315
2:27866139	a	g	0.7858	0	0.7858	0.7858	-0.03309	0.005869	0.01394	0.01486	-3.442e-05	33.739	4.717e-08	??-???????????????????	??+???????????????????	2	27866139	0																					2	1:55503448	1	55504650	rs2479409	2018-09-19	29748315	Pott J	2018-05-01	Circ Genom Precis Med	www.ncbi.nlm.nih.gov/pubmed/29748315
2:27814438	t	c	0.2097	0	0.2097	0.2097	0.03432	0.005934	-0.01055	0.01498	-3.518e-05	36.422	1.234e-08	??+???????????????????	??-???????????????????	2	27814438	0																					2	1:55503448	1	55504650	rs2479409	2019-02-14	29507422	Hoffmann TJ	2018-03-05	Nat Genet	www.ncbi.nlm.nih.gov/pubmed/29507422
1:63107526	t	c	0.3515	0	0.3515	0.3515	0.05089	0.004965	-0.01142	0.01269	-2.464e-05	116.478	5.096e-26	?+????????????????????	?-????????????????????	1	63107526	0																					2	1:55503448	1	55504650	rs2479409	2019-02-14	29507422	Hoffmann TJ	2018-03-05	Nat Genet	www.ncbi.nlm.nih.gov/pubmed/29507422
1:62957030	a	g	0.3518	0	0.3518	0.3518	0.05017	0.004969	-0.01041	0.0127	-2.468e-05	113.48	2.281e-25	?+????????????????????	?-????????????????????	1	62957030	0																					2	1:55505647	1	55505647	rs11591147	2008-06-16	18193044	Kathiresan S	2008-01-13	Nat Genet	www.ncbi.nlm.nih.gov/pubmed/18193044
19:11198502	t	c	0.8816	0	0.8816	0.8816	-0.193	0.007431	-0.007145	0.01865	-5.522e-05	811.527	6.01e-177	???????????????????-??	???????????????????-??	19	11198502	0																					2	1:55505647	1	55505647	rs11591147	2012-03-14	22331829	Chasman DI	2012-02-13	Circ Cardiovasc Genet	www.ncbi.nlm.nih.gov/pubmed/22331829
6:32674252	a	g	0.121	0	0.121	0.121	-0.03903	0.007527	-0.009223	0.01928	-5.665e-05	34.282	3.596e-08	??????-???????????????	??????-???????????????	6	32674252	0																					2	1:55505647	1	55505647	rs11591147	2016-07-08	25961943	Surakka I	2015-05-11	Nat Genet	www.ncbi.nlm.nih.gov/pubmed/25961943
16:71998016	cca	c	0.2425	0	0.2425	0.2425	-0.03498	0.005741	0.004576	0.01457	-3.294e-05	42.265	6.643e-10	????????????????-?????	????????????????+?????	16	71998016	0																					2	1:55505647	1	55505647	rs11591147	2017-02-24	27005778	Kettunen J	2016-03-23	Nat Commun	www.ncbi.nlm.nih.gov/pubmed/27005778
17:45402208	t	c	0.6154	0	0.6154	0.6154	-0.02632	0.005104	-0.02669	0.01295	-2.602e-05	46.403	8.39e-11	?????????????????-????	?????????????????-????	17	45402208	0																					2	1:55505647	1	55505647	rs11591147	2017-06-21	28270201	Nagy R	2017-03-07	Genome Med	www.ncbi.nlm.nih.gov/pubmed/28270201
6:32418159	g	ga	0.8404	0	0.8404	0.8404	0.03584	0.006724	0.02674	0.01711	-4.522e-05	44.229	2.488e-10	??????+???????????????	??????+???????????????	6	32418159	0																					2	1:55505647	1	55505647	rs11591147	2017-09-28	28714975	Nelson CP	2017-07-17	Nat Genet	www.ncbi.nlm.nih.gov/pubmed/28714975
2:21414020	c	g	0.1938	0	0.1938	0.1938	0.09562	0.006006	0.005333	0.0147	-3.603e-05	309.838	5.243e-68	??+???????????????????	??+???????????????????	2	21414020	0																					2	1:55505647	1	55505647	rs11591147	2018-01-29	29212778	van der Harst P	2017-12-06	Circ Res	www.ncbi.nlm.nih.gov/pubmed/29212778
19:11228783	t	c	0.4526	0	0.4526	0.4526	-0.03739	0.005059	0.002876	0.01267	-2.558e-05	63.464	1.656e-14	???????????????????-??	???????????????????+??	19	11228783	0																					2	1:55505647	1	55505647	rs11591147	2018-01-29	29212778	van der Harst P	2017-12-06	Circ Res	www.ncbi.nlm.nih.gov/pubmed/29212778
1:63081919	a	g	0.6473	0	0.6473	0.6473	-0.05164	0.00496	0.01038	0.01268	-2.459e-05	120.856	5.707e-27	?-????????????????????	?+????????????????????	1	63081919	0																					2	1:55505647	1	55505647	rs11591147	2018-01-29	29212778	van der Harst P	2017-12-06	Circ Res	www.ncbi.nlm.nih.gov/pubmed/29212778
17:45495270	a	g	0.6094	0	0.6094	0.6094	-0.02067	0.005081	-0.02915	0.01296	-2.58e-05	33.996	4.149e-08	?????????????????-????	?????????????????-????	17	45495270	0																					2	1:55505647	1	55505647	rs11591147	2018-05-11	29436472	Casalone E	2018-02-07	Ann Rheum Dis	www.ncbi.nlm.nih.gov/pubmed/29436472
19:45242107	a	g	0.2171	0	0.2171	0.2171	-0.04003	0.006059	-0.01604	0.01506	-3.67e-05	60.185	8.529e-14	???????????????????-??	???????????????????-??	19	45242107	0																					2	1:55505647	1	55505647	rs11591147	2018-09-19	29748315	Pott J	2018-05-01	Circ Genom Precis Med	www.ncbi.nlm.nih.gov/pubmed/29748315
5:74928293	a	t	0.2075	0	0.2075	0.2075	-0.04631	0.006	0.01526	0.01484	-3.6e-05	64.815	8.425e-15	?????-????????????????	?????+????????????????	5	74928293	0																					2	1:55505647	1	55505647	rs11591147	2018-09-19	29748315	Pott J	2018-05-01	Circ Genom Precis Med	www.ncbi.nlm.nih.gov/pubmed/29748315
2:21412151	t	g	0.1817	0	0.1817	0.1817	-0.07739	0.006322	0.004755	0.01599	-3.999e-05	174.318	1.404e-38	??-???????????????????	??+???????????????????	2	21412151	0																					2	1:55505647	1	55505647	rs11591147	2018-11-26	30275531	Klarin D	2018-10-01	Nat Genet	www.ncbi.nlm.nih.gov/pubmed/30275531
6:32523382	a	g	0.1277	0	0.1277	0.1277	-0.03955	0.007299	-0.01051	0.0187	-5.327e-05	37.822	6.125e-09	??????-???????????????	??????-???????????????	6	32523382	0																					2	1:55505647	1	55505647	rs11591147	2018-11-26	30275531	Klarin D	2018-10-01	Nat Genet	www.ncbi.nlm.nih.gov/pubmed/30275531
1:109790286	t	c	0.0335	0	0.0335	0.0335	0.08022	0.01311	0.0253	0.03256	-0.000172	49.958	1.418e-11	?+????????????????????	?+????????????????????	1	109790286	0																					2	1:55505647	1	55505647	rs11591147	2019-02-08	30595370	Kichaev G	2018-12-27	Am J Hum Genet	www.ncbi.nlm.nih.gov/pubmed/30595370
8:126483390	a	at	0.8203	0	0.8203	0.8203	0.03776	0.00629	-0.008843	0.01607	-3.953e-05	39.845	2.227e-09	????????+?????????????	????????-?????????????	8	126483390	0																					2	1:55505647	1	55505647	rs11591147	2019-02-14	29507422	Hoffmann TJ	2018-03-05	Nat Genet	www.ncbi.nlm.nih.gov/pubmed/29507422
19:45140601	c	g	0.1987	0	0.1987	0.1987	0.05842	0.00629	-0.0012	0.01562	-3.955e-05	102.25	6.262e-23	???????????????????+??	???????????????????-??	19	45140601	0																					2	1:55505647	1	55505647	rs11591147	2019-02-14	29507422	Hoffmann TJ	2018-03-05	Nat Genet	www.ncbi.nlm.nih.gov/pubmed/29507422
19:45395619	a	g	0.8555	0	0.8555	0.8555	0.1711	0.007146	0.005633	0.01845	-5.103e-05	681.196	1.2e-148	???????????????????+??	???????????????????+??	19	45395619	0																					2	1:55505647	1	55505647	rs11591147	2019-02-14	29507422	Hoffmann TJ	2018-03-05	Nat Genet	www.ncbi.nlm.nih.gov/pubmed/29507422
5:74380959	a	g	0.8148	0	0.8148	0.8148	0.06782	0.006288	0.005971	0.01554	-3.954e-05	143.282	7.705e-32	?????+????????????????	?????+????????????????	5	74380959	0																					2	1:55505647	1	55505647	rs11591147	2019-02-14	29507422	Hoffmann TJ	2018-03-05	Nat Genet	www.ncbi.nlm.nih.gov/pubmed/29507422
6:32426935	c	g	0.16	0	0.16	0.16	-0.03547	0.006728	-0.02661	0.0171	-4.527e-05	43.389	3.787e-10	??????-???????????????	??????-???????????????	6	32426935	0																					2	1:55505647	1	55505647	rs11591147	2019-02-14	29507422	Hoffmann TJ	2018-03-05	Nat Genet	www.ncbi.nlm.nih.gov/pubmed/29507422
5:74275670	a	g	0.0994	0	0.0994	0.0994	-0.04645	0.008136	-0.005906	0.01994	-6.622e-05	40.88	1.328e-09	?????-????????????????	?????-????????????????	5	74275670	0																					2	1:55505647	1	55505647	rs11591147	2019-02-14	29507422	Hoffmann TJ	2018-03-05	Nat Genet	www.ncbi.nlm.nih.gov/pubmed/29507422
6:32665753	t	c	0.1182	0	0.1182	0.1182	-0.04008	0.007657	-0.008989	0.01959	-5.862e-05	34.809	2.762e-08	??????-???????????????	??????-???????????????	6	32665753	0																					2	1:55505647	1	55505647	rs11591147	2019-03-12	30670697	Kilpelainen TO	2019-01-22	Nat Commun	www.ncbi.nlm.nih.gov/pubmed/30670697
1:62904295	t	c	0.3531	0	0.3531	0.3531	0.05061	0.00497	-0.009096	0.0127	-2.469e-05	116.273	5.644e-26	?+????????????????????	?-????????????????????	1	62904295	0																					2	1:55656075	1	55656075	rs287227	2019-02-14	29507422	Hoffmann TJ	2018-03-05	Nat Genet	www.ncbi.nlm.nih.gov/pubmed/29507422
19:11163562	t	c	0.5424	0	0.5424	0.5424	0.04579	0.005033	0.001467	0.01266	-2.534e-05	99.345	2.676e-22	???????????????????+??	???????????????????+??	19	11163562	0																					2	1:55656075	1	55656075	rs287227	2019-02-14	29507422	Hoffmann TJ	2018-03-05	Nat Genet	www.ncbi.nlm.nih.gov/pubmed/29507422
6:32428500	t	g	0.16	0	0.16	0.16	-0.03569	0.006714	-0.02619	0.01707	-4.508e-05	43.816	3.058e-10	??????-???????????????	??????-???????????????	6	32428500	0																					2	1:55656075	1	55656075	rs287227	2019-02-14	29507422	Hoffmann TJ	2018-03-05	Nat Genet	www.ncbi.nlm.nih.gov/pubmed/29507422
1:110012289	a	g	0.699	0	0.699	0.699	-0.03094	0.005168	0.01093	0.01323	-2.668e-05	38.533	4.291e-09	?-????????????????????	?+????????????????????	1	110012289	0																					2	1:55656075	1	55656075	rs287227	2019-02-14	29507422	Hoffmann TJ	2018-03-05	Nat Genet	www.ncbi.nlm.nih.gov/pubmed/29507422
7:21649803	t	c	0.7331	0	0.7331	0.7331	0.02828	0.005502	0.01221	0.0136	-3.027e-05	37.032	9.089e-09	???????+??????????????	???????+??????????????	7	21649803	0																					3	1:63124542	1	62902874	rs646179	2019-02-08	30595370	Kichaev G	2018-12-27	Am J Hum Genet	www.ncbi.nlm.nih.gov/pubmed/30595370
6:32665153	t	g	0.121	0	0.121	0.121	-0.03881	0.007524	-0.009298	0.01927	-5.661e-05	33.952	4.24e-08	??????-???????????????	??????-???????????????	6	32665153	0																					3	1:63124542	1	62902874	rs646179	2019-02-08	30595370	Kichaev G	2018-12-27	Am J Hum Genet	www.ncbi.nlm.nih.gov/pubmed/30595370
8:59320389	a	g	0.3234	0	0.3234	0.3234	-0.03319	0.005133	0.003149	0.01301	-2.636e-05	48.144	3.513e-11	????????-?????????????	????????+?????????????	8	59320389	0																					3	1:63139730	1	62912919	rs10158897	2014-08-02	24386095	Zhou L	2013-12-30	PLoS One	www.ncbi.nlm.nih.gov/pubmed/24386095
1:109778577	t	c	0.204	0	0.204	0.204	0.03122	0.005843	0.002854	0.01472	-3.413e-05	34.893	2.649e-08	?+????????????????????	?+????????????????????	1	109778577	0																					3	1:63139730	1	62920008	rs636523	2014-08-02	24386095	Zhou L	2013-12-30	PLoS One	www.ncbi.nlm.nih.gov/pubmed/24386095
1:55505647	t	g	0.0174	0	0.0174	0.0174	0.343	0.01712	-0.02998	0.04374	-0.0002932	461.815	5.23e-101	?+????????????????????	?-????????????????????	1	55505647	1																					3	1:63139730	1	62922660	rs4350231	2019-02-08	30595370	Kichaev G	2018-12-27	Am J Hum Genet	www.ncbi.nlm.nih.gov/pubmed/30595370
5:74547516	c	g	0.8827	0	0.8827	0.8827	0.06302	0.007544	0.003053	0.01855	-5.69e-05	84.984	3.515e-19	?????+????????????????	?????+????????????????	5	74547516	0																					3	1:63139730	1	62924448	rs9988450	2016-07-08	25961943	Surakka I	2015-05-11	Nat Genet	www.ncbi.nlm.nih.gov/pubmed/25961943
19:11274445	a	g	0.3246	0	0.3246	0.3246	-0.05073	0.005419	-0.001248	0.01327	-2.935e-05	106.047	9.377e-24	???????????????????-??	???????????????????-??	19	11274445	0																					3	1:63139730	1	62924448	rs9988450	2019-02-14	29507422	Hoffmann TJ	2018-03-05	Nat Genet	www.ncbi.nlm.nih.gov/pubmed/29507422
2:21436164	t	c	0.7615	0	0.7615	0.7615	0.07001	0.005775	-0.0112	0.01436	-3.336e-05	167.012	5.419e-37	??+???????????????????	??-???????????????????	2	21436164	0																					3	1:63139730	1	62924448	rs9988450	2019-02-14	29507422	Hoffmann TJ	2018-03-05	Nat Genet	www.ncbi.nlm.nih.gov/pubmed/29507422
2:21385149	t	c	0.1938	0	0.1938	0.1938	0.09571	0.006	0.004785	0.01472	-3.596e-05	310.156	4.472e-68	??+???????????????????	??+???????????????????	2	21385149	0																					3	1:63139730	1	62924448	rs9988450	2019-02-14	29507422	Hoffmann TJ	2018-03-05	Nat Genet	www.ncbi.nlm.nih.gov/pubmed/29507422
2:21531349	t	g	0.2919	0	0.2919	0.2919	-0.03486	0.005389	0.0132	0.01372	-2.901e-05	44.768	1.9e-10	??-???????????????????	??+???????????????????	2	21531349	0																					3	1:63139730	1	62924448	rs9988450	2019-02-14	29507422	Hoffmann TJ	2018-03-05	Nat Genet	www.ncbi.nlm.nih.gov/pubmed/29507422
19:45395714	t	c	0.7853	0	0.7853	0.7853	0.08196	0.006217	-0.01255	0.01584	-3.864e-05	196.439	2.207e-43	???????????????????+??	???????????????????-??	19	45395714	0																					3	1:63139730	1	62924448	rs9988450	2019-02-14	29507422	Hoffmann TJ	2018-03-05	Nat Genet	www.ncbi.nlm.nih.gov/pubmed/29507422
17:45574361	a	g	0.4844	0	0.4844	0.4844	0.0257	0.005	0.03021	0.01269	-2.497e-05	49.382	1.892e-11	?????????????????+????	?????????????????+????	17	45574361	0																					3	1:63139730	1	62924448	rs9988450	2019-02-14	29507422	Hoffmann TJ	2018-03-05	Nat Genet	www.ncbi.nlm.nih.gov/pubmed/29507422
19:45183885	c	g	0.971	0	0.971	0.971	-0.2229	0.01483	0.03283	0.03707	-0.0002197	257.272	1.362e-56	???????????????????-??	???????????????????+??	19	45183885	0																					3	1:63139730	1	62924448	rs9988450	2019-02-14	29507422	Hoffmann TJ	2018-03-05	Nat Genet	www.ncbi.nlm.nih.gov/pubmed/29507422
1:234864214	t	c	0.492	0	0.492	0.492	-0.02719	0.004737	0.01181	0.01219	-2.243e-05	34.822	2.745e-08	?-????????????????????	?+????????????????????	1	234864214	0																					3	1:63139730	1	62924448	rs9988450	2019-02-14	29507422	Hoffmann TJ	2018-03-05	Nat Genet	www.ncbi.nlm.nih.gov/pubmed/29507422
19:45394336	t	c	0.8523	0	0.8523	0.8523	0.1666	0.007101	0.008009	0.01833	-5.041e-05	657.134	2.02e-143	???????????????????+??	???????????????????+??	19	45394336	0																					3	1:63139730	1	62926371	rs7547965	2018-11-16	30072576	Emilsson V	2018-08-02	Science	www.ncbi.nlm.nih.gov/pubmed/30072576
17:45707871	t	c	0.4268	0	0.4268	0.4268	0.02311	0.005011	0.03493	0.01277	-2.51e-05	45.667	1.212e-10	?????????????????+????	?????????????????+????	17	45707871	0																					3	1:63139730	1	62931632	rs1167998	2009-01-12	19060911	Aulchenko YS	2008-12-07	Nat Genet	www.ncbi.nlm.nih.gov/pubmed/19060911
6:32511628	a	g	0.1262	0	0.1262	0.1262	-0.039	0.007398	-0.01479	0.01895	-5.473e-05	37.295	7.973e-09	??????-???????????????	??????-???????????????	6	32511628	0																					3	1:63139730	1	62931632	rs1167998	2013-09-24	19936222	Chasman DI	2009-11-20	PLoS Genet	www.ncbi.nlm.nih.gov/pubmed/19936222
2:21271323	a	g	0.1463	0	0.1463	0.1463	0.1124	0.006722	0.006329	0.01663	-4.513e-05	340.249	1.306e-74	??+???????????????????	??+???????????????????	2	21271323	0																					3	1:63139730	1	62950858	rs10889332	2012-11-21	22916037	Inouye M	2012-08-16	PLoS Genet	www.ncbi.nlm.nih.gov/pubmed/22916037
17:45544381	t	tg	0.3865	0	0.3865	0.3865	0.02162	0.005109	0.02927	0.01308	-2.609e-05	35.752	1.724e-08	?????????????????+????	?????????????????+????	17	45544381	0																					3	1:63139730	1	62957030	rs10889333	2017-06-21	28270201	Nagy R	2017-03-07	Genome Med	www.ncbi.nlm.nih.gov/pubmed/28270201
19:45395909	c	g	0.8555	0	0.8555	0.8555	0.1713	0.007149	0.006546	0.01846	-5.108e-05	683.028	4.81e-149	???????????????????+??	???????????????????+??	19	45395909	0																					3	1:63139730	1	62965621	rs35529421	2018-07-28	29403010	Kanai M	2018-02-05	Nat Genet	www.ncbi.nlm.nih.gov/pubmed/29403010
19:45618959	a	g	0.093	0	0.093	0.093	-0.04229	0.008628	-0.02644	0.02125	-7.442e-05	36.543	1.161e-08	???????????????????-??	???????????????????-??	19	45618959	0																					3	1:63139730	1	62969402	rs1168029	2012-02-28	22286219	Kettunen J	2012-01-29	Nat Genet	www.ncbi.nlm.nih.gov/pubmed/22286219
6:32419673	t	c	0.8866	0	0.8866	0.8866	0.03753	0.007734	0.02332	0.01963	-5.98e-05	34.908	2.63e-08	??????+???????????????	??????+???????????????	6	32419673	0																					3	1:63139730	1	62993403	rs61775910	2018-07-30	29403010	Kanai M	2018-02-05	Nat Genet	www.ncbi.nlm.nih.gov/pubmed/29403010
5:74829947	t	c	0.7915	0	0.7915	0.7915	0.06031	0.005929	0.0004609	0.01467	-3.514e-05	123.969	1.203e-27	?????+????????????????	?????+????????????????	5	74829947	0																					3	1:63139730	1	62996838	rs1168013	2010-10-17	20864672	Waterworth DM	2010-09-23	Arterioscler Thromb Vasc Biol	www.ncbi.nlm.nih.gov/pubmed/20864672
2:44056590	c	g	0.4493	0	0.4493	0.4493	0.03537	0.004853	-0.03405	0.01245	-2.354e-05	53.114	2.927e-12	??+???????????????????	??-???????????????????	2	44056590	0																					3	1:63139730	1	63025942	rs2131925	2012-01-25	20686565	Teslovich TM	2010-08-05	Nature	www.ncbi.nlm.nih.gov/pubmed/20686565
6:116253331	t	ttata	0.3736	0	0.3736	0.3736	0.02999	0.005074	-0.02219	0.01285	-2.57e-05	35.355	2.103e-08	??????+???????????????	??????-???????????????	6	116253331	0																					3	1:63139730	1	63025942	rs2131925	2012-01-25	20686565	Teslovich TM	2010-08-05	Nature	www.ncbi.nlm.nih.gov/pubmed/20686565
19:11016077	t	tta	0.7059	0	0.7059	0.7059	-0.0283	0.005477	-0.01397	0.0142	-3.001e-05	37.117	8.714e-09	???????????????????-??	???????????????????-??	19	11016077	0																					3	1:63139730	1	63025942	rs2131925	2012-01-25	20686565	Teslovich TM	2010-08-05	Nature	www.ncbi.nlm.nih.gov/pubmed/20686565
19:49207651	t	c	0.4697	0	0.4697	0.4697	0.03762	0.005064	-0.01241	0.01284	-2.553e-05	59.678	1.099e-13	???????????????????+??	???????????????????-??	19	49207651	0																					3	1:63139730	1	63025942	rs2131925	2014-05-12	24097068	Willer CJ	2013-10-06	Nat Genet	www.ncbi.nlm.nih.gov/pubmed/24097068
6:32575258	a	g	0.8795	0	0.8795	0.8795	0.03826	0.007533	0.01853	0.0193	-5.674e-05	36.01	1.516e-08	??????+???????????????	??????+???????????????	6	32575258	0																					3	1:63139730	1	63025942	rs2131925	2014-05-12	24097068	Willer CJ	2013-10-06	Nat Genet	www.ncbi.nlm.nih.gov/pubmed/24097068
19:19473445	t	c	0.3467	0	0.3467	0.3467	0.02779	0.005295	0.00682	0.01315	-2.802e-05	35.806	1.678e-08	???????????????????+??	???????????????????+??	19	19473445	0																					3	1:63139730	1	63025942	rs2131925	2014-05-12	24097068	Willer CJ	2013-10-06	Nat Genet	www.ncbi.nlm.nih.gov/pubmed/24097068
19:45253491	t	c	0.125	0	0.125	0.125	0.1418	0.007699	0.00839	0.01926	-5.926e-05	411.838	3.72e-90	???????????????????+??	???????????????????+??	19	45253491	0																					3	1:63139730	1	63025942	rs2131925	2019-02-14	29507422	Hoffmann TJ	2018-03-05	Nat Genet	www.ncbi.nlm.nih.gov/pubmed/29507422
9:136326248	t	g	0.1393	0	0.1393	0.1393	-0.04091	0.00673	-0.003182	0.0171	-4.521e-05	44.788	1.881e-10	?????????-????????????	?????????-????????????	9	136326248	0																					3	1:63139730	1	63025942	rs2131925	2019-02-14	29507422	Hoffmann TJ	2018-03-05	Nat Genet	www.ncbi.nlm.nih.gov/pubmed/29507422
5:74458527	a	g	0.8986	0	0.8986	0.8986	0.0632	0.008094	0.006128	0.01981	-6.552e-05	75.672	3.698e-17	?????+????????????????	?????+????????????????	5	74458527	0																					3	1:63139730	1	63025942	rs2131925	2019-02-14	29507422	Hoffmann TJ	2018-03-05	Nat Genet	www.ncbi.nlm.nih.gov/pubmed/29507422
2:21513835	t	c	0.6818	0	0.6818	0.6818	0.03173	0.005248	-0.01039	0.01335	-2.753e-05	39.568	2.557e-09	??+???????????????????	??-???????????????????	2	21513835	0																					3	1:63139730	1	63025942	rs2131925	2019-02-14	29507422	Hoffmann TJ	2018-03-05	Nat Genet	www.ncbi.nlm.nih.gov/pubmed/29507422
6:32579904	t	c	0.1206	0	0.1206	0.1206	-0.03822	0.007533	-0.01861	0.0193	-5.674e-05	35.983	1.536e-08	??????-???????????????	??????-???????????????	6	32579904	0																					3	1:63139730	1	63025942	rs2131925	2019-02-14	29507422	Hoffmann TJ	2018-03-05	Nat Genet	www.ncbi.nlm.nih.gov/pubmed/29507422
19:45169408	a	t	0.9752	0	0.9752	0.9752	-0.2567	0.01586	0.03148	0.03955	-0.0002512	300.576	5.381e-66	???????????????????-??	???????????????????+??	19	45169408	0																					3	1:63139730	1	63025942	rs2131925	2019-02-14	29507422	Hoffmann TJ	2018-03-05	Nat Genet	www.ncbi.nlm.nih.gov/pubmed/29507422
6:32420758	t	c	0.8404	0	0.8404	0.8404	0.03582	0.006724	0.02663	0.01711	-4.522e-05	44.141	2.599e-10	??????+???????????????	??????+???????????????	6	32420758	0																					3	1:63139730	1	63025942	rs2131925	2019-02-14	29507422	Hoffmann TJ	2018-03-05	Nat Genet	www.ncbi.nlm.nih.gov/pubmed/29507422
2:21227383	c	g	0.8164	0	0.8164	0.8164	-0.04474	0.006183	0.008271	0.01517	-3.821e-05	59.272	1.347e-13	??-???????????????????	??+???????????????????	2	21227383	0																					3	1:63139730	1	63025942	rs2131925	2019-02-14	29507422	Hoffmann TJ	2018-03-05	Nat Genet	www.ncbi.nlm.nih.gov/pubmed/29507422
19:19103986	a	t	0.0588	0	0.0588	0.0588	0.05623	0.01083	0.05106	0.0268	-0.0001172	46.104	9.74e-11	???????????????????+??	???????????????????+??	19	19103986	0																					3	1:63139730	1	63049551	rs11207995	2014-08-02	24386095	Zhou L	2013-12-30	PLoS One	www.ncbi.nlm.nih.gov/pubmed/24386095
1:109809110	a	g	0.8024	0	0.8024	0.8024	-0.03144	0.005928	-0.006446	0.01498	-3.514e-05	35.705	1.765e-08	?-????????????????????	?-????????????????????	1	109809110	0																					3	1:63139730	1	63049551	rs11207995	2016-07-08	25961943	Surakka I	2015-05-11	Nat Genet	www.ncbi.nlm.nih.gov/pubmed/25961943
19:10634928	t	c	0.0108	0	0.0108	0.0108	0.1997	0.02291	-0.06626	0.05941	-0.0005248	81.967	1.589e-18	???????????????????+??	???????????????????-??	19	10634928	0																					3	1:63139730	1	63049551	rs11207995	2019-02-14	29507422	Hoffmann TJ	2018-03-05	Nat Genet	www.ncbi.nlm.nih.gov/pubmed/29507422
16:71986545	a	g	0.7302	0	0.7302	0.7302	-0.03057	0.005469	0.003048	0.01384	-2.989e-05	35.915	1.589e-08	????????????????-?????	????????????????+?????	16	71986545	0																					3	1:63139730	1	63049551	rs11207995	2019-02-14	29507422	Hoffmann TJ	2018-03-05	Nat Genet	www.ncbi.nlm.nih.gov/pubmed/29507422
6:32422086	t	c	0.1596	0	0.1596	0.1596	-0.03593	0.006733	-0.02653	0.01713	-4.534e-05	44.211	2.51e-10	??????-???????????????	??????-???????????????	6	32422086	0																					3	1:63139730	1	63049551	rs11207995	2019-02-14	29507422	Hoffmann TJ	2018-03-05	Nat Genet	www.ncbi.nlm.nih.gov/pubmed/29507422
7:21529302	c	g	0.6288	0	0.6288	0.6288	0.0297	0.004969	-0.01666	0.01248	-2.468e-05	37.019	9.15e-09	???????+??????????????	???????-??????????????	7	21529302	0																					3	1:63139730	1	63049551	rs11207995	2019-02-14	29507422	Hoffmann TJ	2018-03-05	Nat Genet	www.ncbi.nlm.nih.gov/pubmed/29507422
6:32574186	t	c	0.1205	0	0.1205	0.1205	-0.03825	0.007533	-0.01858	0.0193	-5.674e-05	36.017	1.51e-08	??????-???????????????	??????-???????????????	6	32574186	0																					3	1:63139730	1	63049551	rs11207995	2019-02-14	29507422	Hoffmann TJ	2018-03-05	Nat Genet	www.ncbi.nlm.nih.gov/pubmed/29507422
19:45233385	a	g	0.9127	0	0.9127	0.9127	-0.1716	0.008951	-0.02294	0.02261	-8.011e-05	455.486	1.24e-99	???????????????????-??	???????????????????-??	19	45233385	0																					3	1:63139730	1	63049551	rs11207995	2019-02-14	29507422	Hoffmann TJ	2018-03-05	Nat Genet	www.ncbi.nlm.nih.gov/pubmed/29507422
5:74602699	a	c	0.3959	0	0.3959	0.3959	-0.06344	0.004919	-0.001576	0.01238	-2.416e-05	198.937	6.329e-44	?????-????????????????	?????-????????????????	5	74602699	0																					3	1:63139730	1	63049551	rs11207995	2019-02-14	29507422	Hoffmann TJ	2018-03-05	Nat Genet	www.ncbi.nlm.nih.gov/pubmed/29507422
5:74904326	a	c	0.8744	0	0.8744	0.8744	0.07197	0.007344	-0.008705	0.01792	-5.394e-05	110.996	7.9e-25	?????+????????????????	?????-????????????????	5	74904326	0																					3	1:63139730	1	63049551	rs11207995	2019-02-14	29507422	Hoffmann TJ	2018-03-05	Nat Genet	www.ncbi.nlm.nih.gov/pubmed/29507422
17:45715430	a	at	0.5038	0	0.5038	0.5038	0.02756	0.004988	0.03032	0.01263	-2.484e-05	55.363	9.507e-13	?????????????????+????	?????????????????+????	17	45715430	0																					3	1:63139730	1	63049593	rs1748195	2008-09-16	18193043	Willer CJ	2008-01-13	Nat Genet	www.ncbi.nlm.nih.gov/pubmed/18193043
1:62929892	a	g	0.6446	0	0.6446	0.6446	-0.05017	0.004964	0.007663	0.01268	-2.463e-05	115.402	8.726e-26	?-????????????????????	?+????????????????????	1	62929892	0																					3	1:63139730	1	63049593	rs1748195	2017-06-02	28067908	de Lange KM	2017-01-09	Nat Genet	www.ncbi.nlm.nih.gov/pubmed/28067908
6:32420715	t	c	0.4023	0	0.4023	0.4023	0.02525	0.005014	0.01	0.01288	-2.509e-05	34.181	3.782e-08	??????+???????????????	??????+???????????????	6	32420715	0																					3	1:63139730	1	63049593	rs1748195	2019-02-14	29507422	Hoffmann TJ	2018-03-05	Nat Genet	www.ncbi.nlm.nih.gov/pubmed/29507422
7:44581986	t	c	0.8173	0	0.8173	0.8173	0.04542	0.00627	0.01054	0.01565	-3.929e-05	67.692	1.999e-15	???????+??????????????	???????+??????????????	7	44581986	0																					3	1:63139730	1	63049593	rs1748195	2019-02-14	29507422	Hoffmann TJ	2018-03-05	Nat Genet	www.ncbi.nlm.nih.gov/pubmed/29507422
6:32664708	t	c	0.879	0	0.879	0.879	0.03886	0.007524	0.009184	0.01927	-5.661e-05	33.999	4.142e-08	??????+???????????????	??????+???????????????	6	32664708	0																					3	1:63139730	1	63049593	rs1748195	2019-02-14	29507422	Hoffmann TJ	2018-03-05	Nat Genet	www.ncbi.nlm.nih.gov/pubmed/29507422
17:45509496	a	g	0.4862	0	0.4862	0.4862	-0.02876	0.004988	-0.02655	0.01267	-2.484e-05	55.75	7.835e-13	?????????????????-????	?????????????????-????	17	45509496	0																					3	1:63139730	1	63049593	rs1748195	2019-02-14	29507422	Hoffmann TJ	2018-03-05	Nat Genet	www.ncbi.nlm.nih.gov/pubmed/29507422
2:21420358	a	c	0.1928	0	0.1928	0.1928	0.09528	0.006006	0.006923	0.0147	-3.603e-05	309.468	6.308e-68	??+???????????????????	??+???????????????????	2	21420358	0																					3	1:63139730	1	63049593	rs1748195	2019-02-14	29507422	Hoffmann TJ	2018-03-05	Nat Genet	www.ncbi.nlm.nih.gov/pubmed/29507422
6:32554699	a	g	0.8784	0	0.8784	0.8784	0.03839	0.00751	0.01856	0.01921	-5.64e-05	36.505	1.183e-08	??????+???????????????	??????+???????????????	6	32554699	0																					3	1:63139730	1	63049593	rs1748195	2019-02-14	29507422	Hoffmann TJ	2018-03-05	Nat Genet	www.ncbi.nlm.nih.gov/pubmed/29507422
19:11166431	ct	c	0.7454	0	0.7454	0.7454	-0.06088	0.005708	-0.02739	0.0145	-3.259e-05	157.624	5.92e-35	???????????????????-??	???????????????????-??	19	11166431	0																					3	1:63139730	1	63049593	rs1748195	2019-02-14	29507422	Hoffmann TJ	2018-03-05	Nat Genet	www.ncbi.nlm.nih.gov/pubmed/29507422
6:32385596	t	c	0.8873	0	0.8873	0.8873	0.03787	0.007758	0.02382	0.01972	-6.017e-05	35.403	2.053e-08	??????+???????????????	??????+???????????????	6	32385596	0																					3	1:63139730	1	63049819	rs12042319	2016-10-07	26582766	Lu X	2015-11-18	Circ Cardiovasc Genet	www.ncbi.nlm.nih.gov/pubmed/26582766
5:74816841	ct	c	0.7911	0	0.7911	0.7911	0.05977	0.005925	0.0006052	0.01465	-3.509e-05	122.026	3.179e-27	?????+????????????????	?????+????????????????	5	74816841	0																					3	1:63139730	1	63049819	rs12042319	2016-10-07	26582766	Lu X	2015-11-18	Circ Cardiovasc Genet	www.ncbi.nlm.nih.gov/pubmed/26582766
8:59325595	c	g	0.3369	0	0.3369	0.3369	-0.03452	0.005047	0.003732	0.01277	-2.549e-05	53.675	2.211e-12	????????-?????????????	????????+?????????????	8	59325595	0																					3	1:63139730	1	63050598	rs3850634	2019-02-14	29507422	Hoffmann TJ	2018-03-05	Nat Genet	www.ncbi.nlm.nih.gov/pubmed/29507422
19:58662235	t	c	0.1482	0	0.1482	0.1482	0.0411	0.007093	-0.00281	0.01774	-5.032e-05	39.121	3.199e-09	???????????????????+??	???????????????????-??	19	58662235	1																					3	1:63139730	1	63050598	rs3850634	2019-02-14	29507422	Hoffmann TJ	2018-03-05	Nat Genet	www.ncbi.nlm.nih.gov/pubmed/29507422
2:21530408	t	tc	0.2916	0	0.2916	0.2916	-0.03513	0.005391	0.01336	0.01373	-2.903e-05	45.415	1.375e-10	??-???????????????????	??+???????????????????	2	21530408	0																					3	1:63139730	1	63050598	rs3850634	2019-02-14	29507422	Hoffmann TJ	2018-03-05	Nat Genet	www.ncbi.nlm.nih.gov/pubmed/29507422
19:19290441	t	c	0.1435	0	0.1435	0.1435	0.04037	0.007121	0.02372	0.01797	-5.07e-05	47.244	5.509e-11	???????????????????+??	???????????????????+??	19	19290441	0																					3	1:63139730	1	63050598	rs3850634	2019-02-14	29507422	Hoffmann TJ	2018-03-05	Nat Genet	www.ncbi.nlm.nih.gov/pubmed/29507422
19:11186711	t	c	0.82	0	0.82	0.82	-0.1095	0.006422	-0.006525	0.01632	-4.127e-05	350.56	7.53e-77	???????????????????-??	???????????????????-??	19	11186711	0																					3	1:63139730	1	63050598	rs3850634	2019-02-14	29507422	Hoffmann TJ	2018-03-05	Nat Genet	www.ncbi.nlm.nih.gov/pubmed/29507422
19:11053873	c	g	0.7069	0	0.7069	0.7069	-0.03013	0.005469	-0.01069	0.01417	-2.993e-05	40.107	1.954e-09	???????????????????-??	???????????????????-??	19	11053873	0																					3	1:63139730	1	63050598	rs3850634	2019-02-14	29507422	Hoffmann TJ	2018-03-05	Nat Genet	www.ncbi.nlm.nih.gov/pubmed/29507422
19:19564489	a	at	0.83	0	0.83	0.83	-0.03955	0.006765	-0.01294	0.01704	-4.574e-05	45.42	1.371e-10	???????????????????-??	???????????????????-??	19	19564489	0																					3	1:63139730	1	63050598	rs3850634	2019-02-14	29507422	Hoffmann TJ	2018-03-05	Nat Genet	www.ncbi.nlm.nih.gov/pubmed/29507422
5:74476508	a	g	0.1112	0	0.1112	0.1112	-0.06199	0.00774	-0.009257	0.01908	-5.991e-05	80.836	2.798e-18	?????-????????????????	?????-????????????????	5	74476508	0																					3	1:63139730	1	63050598	rs3850634	2019-02-14	29507422	Hoffmann TJ	2018-03-05	Nat Genet	www.ncbi.nlm.nih.gov/pubmed/29507422
19:45141737	a	g	0.0459	0	0.0459	0.0459	0.1209	0.01209	-0.0008687	0.02998	-0.0001461	119.038	1.417e-26	???????????????????+??	???????????????????-??	19	45141737	0																					3	1:63139730	1	63078222	rs10889348	2016-07-08	25961943	Surakka I	2015-05-11	Nat Genet	www.ncbi.nlm.nih.gov/pubmed/25961943
19:11112153	a	t	0.3696	0	0.3696	0.3696	0.02822	0.005173	0.01058	0.01339	-2.675e-05	39.636	2.472e-09	???????????????????+??	???????????????????+??	19	11112153	0																					3	1:63139730	1	63078222	rs10889348	2019-02-14	29507422	Hoffmann TJ	2018-03-05	Nat Genet	www.ncbi.nlm.nih.gov/pubmed/29507422
19:45598347	c	g	0.6718	0	0.6718	0.6718	-0.03627	0.005358	0.01308	0.01371	-2.871e-05	49.209	2.063e-11	???????????????????-??	???????????????????+??	19	45598347	0																					3	1:63139730	1	63078222	rs10889348	2019-02-14	29507422	Hoffmann TJ	2018-03-05	Nat Genet	www.ncbi.nlm.nih.gov/pubmed/29507422
19:19393106	caaga	c	0.8255	0	0.8255	0.8255	-0.05418	0.006632	-0.01261	0.01682	-4.396e-05	85.386	2.876e-19	???????????????????-??	???????????????????-??	19	19393106	0																					3	1:63139730	1	63078222	rs10889348	2019-02-14	29507422	Hoffmann TJ	2018-03-05	Nat Genet	www.ncbi.nlm.nih.gov/pubmed/29507422
6:32576811	t	c	0.1208	0	0.1208	0.1208	-0.03841	0.007525	-0.01898	0.01929	-5.663e-05	36.485	1.195e-08	??????-???????????????	??????-???????????????	6	32576811	0																					3	1:63139730	1	63078222	rs10889348	2019-02-14	29507422	Hoffmann TJ	2018-03-05	Nat Genet	www.ncbi.nlm.nih.gov/pubmed/29507422
2:21416614	a	t	0.1928	0	0.1928	0.1928	0.09522	0.006011	0.007758	0.01475	-3.608e-05	309.223	7.13e-68	??+???????????????????	??+???????????????????	2	21416614	0																					3	1:63139730	1	63078222	rs10889348	2019-02-14	29507422	Hoffmann TJ	2018-03-05	Nat Genet	www.ncbi.nlm.nih.gov/pubmed/29507422
20:39227946	t	c	0.3156	0	0.3156	0.3156	0.03233	0.005043	-0.009702	0.01265	-2.538e-05	44.87	1.806e-10	????????????????????+?	????????????????????-?	20	39227946	0																					3	1:63139730	1	63078222	rs10889348	2019-02-14	29507422	Hoffmann TJ	2018-03-05	Nat Genet	www.ncbi.nlm.nih.gov/pubmed/29507422
2:21405790	a	g	0.7544	0	0.7544	0.7544	-0.06878	0.005552	-0.003646	0.01375	-3.08e-05	186.538	3.117e-41	??-???????????????????	??-???????????????????	2	21405790	0																					3	1:63139730	1	63078222	rs10889348	2019-02-14	29507422	Hoffmann TJ	2018-03-05	Nat Genet	www.ncbi.nlm.nih.gov/pubmed/29507422
2:21271707	a	t	0.1334	0	0.1334	0.1334	0.1122	0.00697	0.01045	0.01726	-4.853e-05	319.429	4.334e-70	??+???????????????????	??+???????????????????	2	21271707	0																					3	1:63139730	1	63078222	rs10889348	2019-02-14	29507422	Hoffmann TJ	2018-03-05	Nat Genet	www.ncbi.nlm.nih.gov/pubmed/29507422
2:21134656	t	c	0.6419	0	0.6419	0.6419	0.04248	0.005064	0.001889	0.01287	-2.562e-05	84.423	4.654e-19	??+???????????????????	??+???????????????????	2	21134656	0																					3	1:63139730	1	63085997	rs12239736	2017-06-21	28270201	Nagy R	2017-03-07	Genome Med	www.ncbi.nlm.nih.gov/pubmed/28270201
20:39930485	c	g	0.3965	0	0.3965	0.3965	-0.02971	0.004846	0.001945	0.0123	-2.346e-05	43.603	3.401e-10	????????????????????-?	????????????????????+?	20	39930485	0																					3	1:63139730	1	63090858	rs6587980	2019-02-14	29507422	Hoffmann TJ	2018-03-05	Nat Genet	www.ncbi.nlm.nih.gov/pubmed/29507422
19:44957724	t	tgagg	0.8601	0	0.8601	0.8601	-0.03931	0.007245	-0.008836	0.01819	-5.245e-05	37.75	6.348e-09	???????????????????-??	???????????????????-??	19	44957724	0																					3	1:63139730	1	63090858	rs6587980	2019-02-14	29507422	Hoffmann TJ	2018-03-05	Nat Genet	www.ncbi.nlm.nih.gov/pubmed/29507422
6:32431239	a	g	0.8811	0	0.8811	0.8811	0.03807	0.007584	0.02085	0.0194	-5.752e-05	36.083	1.461e-08	??????+???????????????	??????+???????????????	6	32431239	0																					3	1:63139730	1	63090858	rs6587980	2019-02-14	29507422	Hoffmann TJ	2018-03-05	Nat Genet	www.ncbi.nlm.nih.gov/pubmed/29507422
1:63147040	a	c	0.652	0	0.652	0.652	-0.05149	0.004984	0.01296	0.01271	-2.483e-05	117.565	2.959e-26	?-????????????????????	?+????????????????????	1	63147040	0																					3	1:63139730	1	63090858	rs6587980	2019-02-14	29507422	Hoffmann TJ	2018-03-05	Nat Genet	www.ncbi.nlm.nih.gov/pubmed/29507422
6:32424013	t	c	0.8397	0	0.8397	0.8397	0.03676	0.00673	0.02557	0.01713	-4.53e-05	45.476	1.334e-10	??????+???????????????	??????+???????????????	6	32424013	0																					3	1:63139730	1	63090858	rs6587980	2019-02-14	29507422	Hoffmann TJ	2018-03-05	Nat Genet	www.ncbi.nlm.nih.gov/pubmed/29507422
11:126234820	c	g	0.133	0	0.133	0.133	-0.03937	0.007054	-0.01721	0.01764	-4.978e-05	43.399	3.767e-10	???????????-??????????	???????????-??????????	11	126234820	0																					3	1:63139730	1	63090858	rs6587980	2019-02-14	29507422	Hoffmann TJ	2018-03-05	Nat Genet	www.ncbi.nlm.nih.gov/pubmed/29507422
16:71984941	c	g	0.5317	0	0.5317	0.5317	0.03169	0.004886	-0.005851	0.01221	-2.386e-05	47.398	5.1e-11	????????????????+?????	????????????????-?????	16	71984941	0																					3	1:63139730	1	63090858	rs6587980	2019-02-14	29507422	Hoffmann TJ	2018-03-05	Nat Genet	www.ncbi.nlm.nih.gov/pubmed/29507422
17:45547132	t	c	0.4589	0	0.4589	0.4589	0.02664	0.004978	0.02846	0.01269	-2.474e-05	50.909	8.817e-12	?????????????????+????	?????????????????+????	17	45547132	0																					3	1:63139730	1	63090858	rs6587980	2019-02-14	29507422	Hoffmann TJ	2018-03-05	Nat Genet	www.ncbi.nlm.nih.gov/pubmed/29507422
19:45146103	t	c	0.7378	0	0.7378	0.7378	-0.04282	0.005712	0.01263	0.01426	-3.263e-05	61.523	4.37e-14	???????????????????-??	???????????????????+??	19	45146103	0																					3	1:63139730	1	63094207	rs11485618	2017-06-26	28334899	Spracklen CN	2017-02-21	Hum Mol Genet	www.ncbi.nlm.nih.gov/pubmed/28334899
5:74626082	t	c	0.6258	0	0.6258	0.6258	0.06987	0.004961	-0.007572	0.01241	-2.458e-05	228.25	2.73e-50	?????+????????????????	?????-????????????????	5	74626082	0																					3	1:63139730	1	63105538	rs12047226	2019-02-14	29507422	Hoffmann TJ	2018-03-05	Nat Genet	www.ncbi.nlm.nih.gov/pubmed/29507422
19:19595014	t	c	0.1802	0	0.1802	0.1802	0.04742	0.006549	0.0115	0.01651	-4.288e-05	67.525	2.173e-15	???????????????????+??	???????????????????+??	19	19595014	0																					3	1:63139730	1	63105538	rs12047226	2019-02-14	29507422	Hoffmann TJ	2018-03-05	Nat Genet	www.ncbi.nlm.nih.gov/pubmed/29507422
1:109954179	cat	c	0.7127	0	0.7127	0.7127	-0.03252	0.005254	0.01263	0.01337	-2.757e-05	40.919	1.302e-09	?-????????????????????	?+????????????????????	1	109954179	0																					3	1:63139730	1	63105538	rs12047226	2019-02-14	29507422	Hoffmann TJ	2018-03-05	Nat Genet	www.ncbi.nlm.nih.gov/pubmed/29507422
1:110180431	a	acctctg	0.1621	0	0.1621	0.1621	0.03878	0.006485	0.002026	0.01669	-4.205e-05	42.798	5.088e-10	?+????????????????????	?+????????????????????	1	110180431	0																					3	1:63139730	1	63105538	rs12047226	2019-02-14	29507422	Hoffmann TJ	2018-03-05	Nat Genet	www.ncbi.nlm.nih.gov/pubmed/29507422
16:72022156	t	c	0.2499	0	0.2499	0.2499	-0.03812	0.005626	-0.002365	0.01427	-3.162e-05	55.42	9.239e-13	????????????????-?????	????????????????-?????	16	72022156	0																					3	1:63139730	1	63105538	rs12047226	2019-02-14	29507422	Hoffmann TJ	2018-03-05	Nat Genet	www.ncbi.nlm.nih.gov/pubmed/29507422
19:11186412	t	c	0.1759	0	0.1759	0.1759	0.11	0.006486	0.005802	0.01648	-4.209e-05	346.061	7.141e-76	???????????????????+??	???????????????????+??	19	11186412	0																					3	1:63139730	1	63105538	rs12047226	2019-02-14	29507422	Hoffmann TJ	2018-03-05	Nat Genet	www.ncbi.nlm.nih.gov/pubmed/29507422
19:45189605	t	c	0.025	0	0.025	0.025	0.2589	0.01585	-0.03191	0.03945	-0.0002512	306.117	3.37e-67	???????????????????+??	???????????????????-??	19	45189605	0																					3	1:63139730	1	63105538	rs12047226	2019-02-14	29507422	Hoffmann TJ	2018-03-05	Nat Genet	www.ncbi.nlm.nih.gov/pubmed/29507422
8:116664451	t	c	0.3398	0	0.3398	0.3398	0.02896	0.005058	-0.00456	0.01276	-2.558e-05	37.119	8.704e-09	????????+?????????????	????????-?????????????	8	116664451	0																					3	1:63139730	1	63105538	rs12047226	2019-02-14	29507422	Hoffmann TJ	2018-03-05	Nat Genet	www.ncbi.nlm.nih.gov/pubmed/29507422
19:19665581	a	g	0.1305	0	0.1305	0.1305	0.0543	0.007537	0.005796	0.01916	-5.679e-05	63.53	1.602e-14	???????????????????+??	???????????????????+??	19	19665581	0																					3	1:63139730	1	63107526	rs995000	2017-06-26	28334899	Spracklen CN	2017-02-21	Hum Mol Genet	www.ncbi.nlm.nih.gov/pubmed/28334899
19:45182423	c	g	0.971	0	0.971	0.971	-0.224	0.01481	0.03411	0.03705	-0.0002193	260.013	3.459e-57	???????????????????-??	???????????????????+??	19	45182423	0																					3	1:63139730	1	63107526	rs995000	2017-06-26	28334899	Spracklen CN	2017-02-21	Hum Mol Genet	www.ncbi.nlm.nih.gov/pubmed/28334899
1:110003605	a	g	0.3	0	0.3	0.3	0.03088	0.005174	-0.01006	0.01324	-2.674e-05	38.533	4.292e-09	?+????????????????????	?-????????????????????	1	110003605	0																					3	1:63139730	1	63107526	rs995000	2017-06-26	28334899	Spracklen CN	2017-02-21	Hum Mol Genet	www.ncbi.nlm.nih.gov/pubmed/28334899
19:19568439	a	g	0.3481	0	0.3481	0.3481	0.02716	0.005281	0.008754	0.0131	-2.787e-05	35.411	2.045e-08	???????????????????+??	???????????????????+??	19	19568439	0																					3	1:63139730	1	63107526	rs995000	2018-11-26	30275531	Klarin D	2018-10-01	Nat Genet	www.ncbi.nlm.nih.gov/pubmed/30275531
16:71997862	c	g	0.7558	0	0.7558	0.7558	0.03436	0.005704	-0.004252	0.01449	-3.251e-05	41.394	1.027e-09	????????????????+?????	????????????????-?????	16	71997862	0																					3	1:63139730	1	63107526	rs995000	2018-11-26	30275531	Klarin D	2018-10-01	Nat Genet	www.ncbi.nlm.nih.gov/pubmed/30275531
1:63048045	a	c	0.6469	0	0.6469	0.6469	-0.05164	0.004964	0.01028	0.01269	-2.463e-05	120.73	6.079e-27	?-????????????????????	?+????????????????????	1	63048045	0																					3	1:63139730	1	63118196	rs10889353	2009-01-12	19060906	Kathiresan S	2008-12-07	Nat Genet	www.ncbi.nlm.nih.gov/pubmed/19060906
11:116633862	a	g	0.0662	0	0.0662	0.0662	-0.09156	0.009568	0.05236	0.02484	-9.153e-05	94.505	3.009e-21	???????????-??????????	???????????+??????????	11	116633862	0																					3	1:63139730	1	63118196	rs10889353	2009-01-12	19060911	Aulchenko YS	2008-12-07	Nat Genet	www.ncbi.nlm.nih.gov/pubmed/19060911
5:74809776	a	t	0.2308	0	0.2308	0.2308	-0.05615	0.005702	-0.002407	0.01415	-3.25e-05	117.386	3.236e-26	?????-????????????????	?????-????????????????	5	74809776	0																					3	1:63139730	1	63118196	rs10889353	2009-01-12	19060911	Aulchenko YS	2008-12-07	Nat Genet	www.ncbi.nlm.nih.gov/pubmed/19060911
1:109789795	t	c	0.8452	0	0.8452	0.8452	-0.07256	0.006535	0.02407	0.01624	-4.27e-05	133.889	8.44e-30	?-????????????????????	?+????????????????????	1	109789795	0																					3	1:63139730	1	63118196	rs10889353	2013-09-04	20139978	Kamatani Y	2010-02-07	Nat Genet	www.ncbi.nlm.nih.gov/pubmed/20139978
6:32416052	a	g	0.8404	0	0.8404	0.8404	0.03588	0.006722	0.02665	0.01711	-4.519e-05	44.291	2.412e-10	??????+???????????????	??????+???????????????	6	32416052	0																					3	1:63139730	1	63118196	rs10889353	2013-09-24	19936222	Chasman DI	2009-11-20	PLoS Genet	www.ncbi.nlm.nih.gov/pubmed/19936222
2:21320516	a	g	0.6642	0	0.6642	0.6642	0.08383	0.00516	-0.02006	0.01284	-2.662e-05	293.327	2.018e-64	??+???????????????????	??-???????????????????	2	21320516	0																					3	1:63139730	1	63118196	rs10889353	2013-09-24	19936222	Chasman DI	2009-11-20	PLoS Genet	www.ncbi.nlm.nih.gov/pubmed/19936222
19:10948031	a	g	0.1768	0	0.1768	0.1768	0.06314	0.006503	-0.004341	0.01659	-4.23e-05	109.115	2.023e-24	???????????????????+??	???????????????????-??	19	10948031	0																					3	1:63139730	1	63118196	rs10889353	2013-09-24	19936222	Chasman DI	2009-11-20	PLoS Genet	www.ncbi.nlm.nih.gov/pubmed/19936222
20:39846859	a	g	0.222	0	0.222	0.222	-0.0266	0.005716	-0.02037	0.01461	-3.265e-05	33.846	4.471e-08	????????????????????-?	????????????????????-?	20	39846859	0																					3	1:63139730	1	63118196	rs10889353	2013-09-24	19936222	Chasman DI	2009-11-20	PLoS Genet	www.ncbi.nlm.nih.gov/pubmed/19936222
19:45411941	t	c	0.8461	0	0.8461	0.8461	0.2197	0.007025	-0.003811	0.01761	-4.932e-05	1155.85	1.02e-251	???????????????????+??	???????????????????-??	19	45411941	1																					3	1:63139730	1	63118196	rs10889353	2013-09-24	19936222	Chasman DI	2009-11-20	PLoS Genet	www.ncbi.nlm.nih.gov/pubmed/19936222
1:55711465	a	g	0.9217	0	0.9217	0.9217	-0.047	0.008829	-0.0224	0.02224	-7.797e-05	39.892	2.176e-09	?-????????????????????	?-????????????????????	1	55711465	0																					3	1:63139730	1	63118196	rs10889353	2013-09-24	19936222	Chasman DI	2009-11-20	PLoS Genet	www.ncbi.nlm.nih.gov/pubmed/19936222
8:116657911	t	g	0.7157	0	0.7157	0.7157	-0.02988	0.005314	0.008528	0.01345	-2.824e-05	34.601	3.065e-08	????????-?????????????	????????+?????????????	8	116657911	0																					3	1:63139730	1	63124465	rs4495740	2019-03-12	30670697	Kilpelainen TO	2019-01-22	Nat Commun	www.ncbi.nlm.nih.gov/pubmed/30670697
5:75029784	t	c	0.6733	0	0.6733	0.6733	0.04343	0.005186	-0.01066	0.01293	-2.688e-05	77.77	1.296e-17	?????+????????????????	?????-????????????????	5	75029784	0																					3	1:63139730	1	63128081	rs1168103	2015-07-10	25378659	Lemaitre RN	2014-11-06	J Lipid Res	www.ncbi.nlm.nih.gov/pubmed/25378659
11:116623659	t	c	0.6485	0	0.6485	0.6485	0.03725	0.004982	-0.0162	0.01274	-2.481e-05	59.126	1.448e-13	???????????+??????????	???????????-??????????	11	116623659	0																					3	1:63139730	1	63135846	rs1168128	2018-11-16	30072576	Emilsson V	2018-08-02	Science	www.ncbi.nlm.nih.gov/pubmed/30072576
19:11246180	t	c	0.553	0	0.553	0.553	0.03131	0.005061	-0.002673	0.01265	-2.559e-05	44.36	2.33e-10	???????????????????+??	???????????????????-??	19	11246180	0																					3	1:63139730	1	63145439	rs11208004	2017-06-26	28334899	Spracklen CN	2017-02-21	Hum Mol Genet	www.ncbi.nlm.nih.gov/pubmed/28334899
11:61581764	t	c	0.6849	0	0.6849	0.6849	-0.03709	0.005047	0.009705	0.01288	-2.548e-05	59.357	1.291e-13	???????????-??????????	???????????+??????????	11	61581764	0																					3	1:63139730	1	63145439	rs11208004	2017-06-26	28334899	Spracklen CN	2017-02-21	Hum Mol Genet	www.ncbi.nlm.nih.gov/pubmed/28334899
19:45463386	a	g	0.0109	0	0.0109	0.0109	-0.1505	0.02413	0.0489	0.05885	-0.0005821	42.517	5.856e-10	???????????????????-??	???????????????????+??	19	45463386	0																					3	1:63135127	1	63191777	rs12130333	2008-06-16	18193044	Kathiresan S	2008-01-13	Nat Genet	www.ncbi.nlm.nih.gov/pubmed/18193044
19:11163847	t	c	0.3596	0	0.3596	0.3596	0.03922	0.005177	0.02196	0.01338	-2.681e-05	81.977	1.581e-18	???????????????????+??	???????????????????+??	19	11163847	0																					3	1:63135127	1	63191777	rs12130333	2018-07-02	29615537	Kulminski AM	2018-03-01	Aging (Albany NY)	www.ncbi.nlm.nih.gov/pubmed/29615537
2:21327042	g	gctagtgccta	0.338	0	0.338	0.338	-0.08371	0.005145	0.01938	0.01284	-2.646e-05	294.583	1.077e-64	??-???????????????????	??+???????????????????	2	21327042	0																					3	1:63139730	1	63199936	rs6679002	2014-12-10	24816252	Shin SY	2014-05-11	Nat Genet	www.ncbi.nlm.nih.gov/pubmed/24816252
5:74469537	a	g	0.8989	0	0.8989	0.8989	0.06265	0.008105	0.006824	0.01983	-6.57e-05	74.481	6.707e-17	?????+????????????????	?????+????????????????	5	74469537	0																					4	1:109807283	1	109807283	rs6657811	2016-07-08	25961943	Surakka I	2015-05-11	Nat Genet	www.ncbi.nlm.nih.gov/pubmed/25961943
17:45425144	t	c	0.6158	0	0.6158	0.6158	-0.01981	0.0051	-0.03428	0.013	-2.6e-05	35.555	1.902e-08	?????????????????-????	?????????????????-????	17	45425144	0																					4	1:109807283	1	109807283	rs6657811	2019-02-14	29507422	Hoffmann TJ	2018-03-05	Nat Genet	www.ncbi.nlm.nih.gov/pubmed/29507422
19:19411136	t	c	0.6663	0	0.6663	0.6663	-0.02981	0.005328	-0.01342	0.01335	-2.837e-05	43.759	3.147e-10	???????????????????-??	???????????????????-??	19	19411136	0																					4	1:109807283	1	109807283	rs6657811	2019-02-14	29507422	Hoffmann TJ	2018-03-05	Nat Genet	www.ncbi.nlm.nih.gov/pubmed/29507422
5:74501346	a	ac	0.1111	0	0.1111	0.1111	-0.06197	0.007741	-0.009275	0.01908	-5.992e-05	80.782	2.874e-18	?????-????????????????	?????-????????????????	5	74501346	0																					4	1:109807283	1	109807283	rs6657811	2019-02-14	29507422	Hoffmann TJ	2018-03-05	Nat Genet	www.ncbi.nlm.nih.gov/pubmed/29507422
19:19448808	a	g	0.1756	0	0.1756	0.1756	0.05342	0.00658	0.01148	0.01665	-4.328e-05	83.898	6.051e-19	???????????????????+??	???????????????????+??	19	19448808	0																					4	1:109807283	1	109807283	rs6657811	2019-02-14	29507422	Hoffmann TJ	2018-03-05	Nat Genet	www.ncbi.nlm.nih.gov/pubmed/29507422
2:21417576	t	c	0.1928	0	0.1928	0.1928	0.09542	0.006007	0.007356	0.01469	-3.603e-05	310.899	3.084e-68	??+???????????????????	??+???????????????????	2	21417576	0																					4	1:109807283	1	109807283	rs6657811	2019-02-14	29507422	Hoffmann TJ	2018-03-05	Nat Genet	www.ncbi.nlm.nih.gov/pubmed/29507422
5:74823503	a	c	0.8744	0	0.8744	0.8744	0.07214	0.007345	-0.0101	0.01792	-5.394e-05	110.867	8.425e-25	?????+????????????????	?????-????????????????	5	74823503	0																					4	1:109807283	1	109807283	rs6657811	2019-02-14	29507422	Hoffmann TJ	2018-03-05	Nat Genet	www.ncbi.nlm.nih.gov/pubmed/29507422
5:74499503	a	g	0.1013	0	0.1013	0.1013	-0.06307	0.008094	-0.005433	0.0198	-6.552e-05	75.086	4.959e-17	?????-????????????????	?????-????????????????	5	74499503	0																					4	1:109807283	1	109807283	rs6657811	2019-02-14	29507422	Hoffmann TJ	2018-03-05	Nat Genet	www.ncbi.nlm.nih.gov/pubmed/29507422
8:116659232	t	ttttg	0.2828	0	0.2828	0.2828	0.03095	0.005336	-0.008135	0.01351	-2.847e-05	37.026	9.118e-09	????????+?????????????	????????-?????????????	8	116659232	0																					4	1:109807283	1	109807283	rs6657811	2019-02-14	29507422	Hoffmann TJ	2018-03-05	Nat Genet	www.ncbi.nlm.nih.gov/pubmed/29507422
19:19470910	t	c	0.6559	0	0.6559	0.6559	-0.03004	0.005288	-0.007033	0.01317	-2.795e-05	41.71	8.767e-10	???????????????????-??	???????????????????-??	19	19470910	0																					4	1:109817590	1	109817192	rs7528419	2011-11-16	22003152	Grallert H	2011-10-14	Eur Heart J	www.ncbi.nlm.nih.gov/pubmed/22003152
19:45422160	c	g	0.8123	0	0.8123	0.8123	0.1933	0.006474	0.001023	0.01616	-4.186e-05	1063.04	1.45e-231	???????????????????+??	???????????????????+??	19	45422160	0																					4	1:109817590	1	109817192	rs7528419	2016-09-12	26343387	Nikpay M	2015-09-07	Nat Genet	www.ncbi.nlm.nih.gov/pubmed/26343387
2:21136451	c	g	0.8294	0	0.8294	0.8294	-0.04318	0.006339	0.01563	0.01578	-4.014e-05	50.006	1.385e-11	??-???????????????????	??+???????????????????	2	21136451	0																					4	1:109817590	1	109817192	rs7528419	2016-09-12	26343387	Nikpay M	2015-09-07	Nat Genet	www.ncbi.nlm.nih.gov/pubmed/26343387
2:21378580	a	c	0.1938	0	0.1938	0.1938	0.09564	0.006001	0.00464	0.01473	-3.597e-05	309.408	6.501e-68	??+???????????????????	??+???????????????????	2	21378580	0																					4	1:109817590	1	109817192	rs7528419	2016-11-10	26780889	Below JE	2016-01-19	Sci Rep	www.ncbi.nlm.nih.gov/pubmed/26780889
11:116521505	c	g	0.9479	0	0.9479	0.9479	0.06296	0.01067	-0.06367	0.02838	-0.0001139	34.791	2.788e-08	???????????+??????????	???????????-??????????	11	116521505	0																					4	1:109817590	1	109817192	rs7528419	2017-09-28	28714975	Nelson CP	2017-07-17	Nat Genet	www.ncbi.nlm.nih.gov/pubmed/28714975
11:116556912	t	c	0.0476	0	0.0476	0.0476	-0.06811	0.01115	0.06344	0.02998	-0.0001243	37.336	7.809e-09	???????????-??????????	???????????+??????????	11	116556912	0																					4	1:109817590	1	109817192	rs7528419	2017-11-20	28753643	Yeo A	2017-07-28	PLoS One	www.ncbi.nlm.nih.gov/pubmed/28753643
1:63130431	t	c	0.3527	0	0.3527	0.3527	0.05155	0.00496	-0.01087	0.01269	-2.459e-05	120.11	8.288e-27	?+????????????????????	?-????????????????????	1	63130431	0																					4	1:109817590	1	109817192	rs7528419	2018-11-26	30275531	Klarin D	2018-10-01	Nat Genet	www.ncbi.nlm.nih.gov/pubmed/30275531
5:74792657	t	g	0.2306	0	0.2306	0.2306	-0.05674	0.005703	-0.001112	0.01416	-3.251e-05	118.911	1.509e-26	?????-????????????????	?????-????????????????	5	74792657	0																					4	1:109817590	1	109817192	rs7528419	2019-02-14	29507422	Hoffmann TJ	2018-03-05	Nat Genet	www.ncbi.nlm.nih.gov/pubmed/29507422
5:74545636	a	g	0.882	0	0.882	0.882	0.06308	0.007517	0.002278	0.01848	-5.649e-05	85.417	2.832e-19	?????+????????????????	?????+????????????????	5	74545636	0																					4	1:109817590	1	109817192	rs7528419	2019-02-14	29507422	Hoffmann TJ	2018-03-05	Nat Genet	www.ncbi.nlm.nih.gov/pubmed/29507422
5:74628375	a	t	0.6261	0	0.6261	0.6261	0.07002	0.004962	-0.007638	0.01241	-2.459e-05	229.17	1.723e-50	?????+????????????????	?????-????????????????	5	74628375	0																					4	1:109817590	1	109817192	rs7528419	2019-02-14	29507422	Hoffmann TJ	2018-03-05	Nat Genet	www.ncbi.nlm.nih.gov/pubmed/29507422
5:74898137	a	g	0.8746	0	0.8746	0.8746	0.07224	0.007354	-0.009745	0.01794	-5.408e-05	111.076	7.588e-25	?????+????????????????	?????-????????????????	5	74898137	0																					4	1:109817590	1	109817192	rs7528419	2019-02-14	29507422	Hoffmann TJ	2018-03-05	Nat Genet	www.ncbi.nlm.nih.gov/pubmed/29507422
7:21592766	a	t	0.7585	0	0.7585	0.7585	0.0352	0.005654	-0.00369	0.01414	-3.197e-05	44.671	1.994e-10	???????+??????????????	???????-??????????????	7	21592766	0																					4	1:109817590	1	109817192	rs7528419	2019-02-14	29507422	Hoffmann TJ	2018-03-05	Nat Genet	www.ncbi.nlm.nih.gov/pubmed/29507422
5:75007578	a	c	0.7853	0	0.7853	0.7853	0.04201	0.005899	-0.01633	0.01479	-3.479e-05	54.306	1.613e-12	?????+????????????????	?????-????????????????	5	75007578	0																					4	1:109817590	1	109817192	rs7528419	2019-02-14	29507422	Hoffmann TJ	2018-03-05	Nat Genet	www.ncbi.nlm.nih.gov/pubmed/29507422
1:62999110	a	at	0.3533	0	0.3533	0.3533	0.05155	0.004963	-0.0104	0.01268	-2.462e-05	120.309	7.503e-27	?+????????????????????	?-????????????????????	1	62999110	0																					4	1:109817590	1	109817192	rs7528419	2019-02-14	29507422	Hoffmann TJ	2018-03-05	Nat Genet	www.ncbi.nlm.nih.gov/pubmed/29507422
8:126466098	t	c	0.7955	0	0.7955	0.7955	0.03593	0.005978	-0.01152	0.01534	-3.571e-05	39.114	3.21e-09	????????+?????????????	????????-?????????????	8	126466098	0																					4	1:109817590	1	109817192	rs7528419	2019-02-14	29507422	Hoffmann TJ	2018-03-05	Nat Genet	www.ncbi.nlm.nih.gov/pubmed/29507422
1:62934027	a	g	0.3537	0	0.3537	0.3537	0.05011	0.00497	-0.01011	0.01272	-2.469e-05	113.305	2.49e-25	?+????????????????????	?-????????????????????	1	62934027	0																					4	1:109817590	1	109817192	rs7528419	2019-02-14	29507422	Hoffmann TJ	2018-03-05	Nat Genet	www.ncbi.nlm.nih.gov/pubmed/29507422
1:110012148	a	g	0.3009	0	0.3009	0.3009	0.03094	0.005168	-0.01091	0.01323	-2.668e-05	38.517	4.326e-09	?+????????????????????	?-????????????????????	1	110012148	0																					4	1:109817590	1	109817192	rs7528419	2019-02-14	29507422	Hoffmann TJ	2018-03-05	Nat Genet	www.ncbi.nlm.nih.gov/pubmed/29507422
6:32576283	a	g	0.1205	0	0.1205	0.1205	-0.03829	0.007538	-0.0187	0.01931	-5.682e-05	36.078	1.464e-08	??????-???????????????	??????-???????????????	6	32576283	0																					4	1:109817590	1	109817192	rs7528419	2019-02-14	29507422	Hoffmann TJ	2018-03-05	Nat Genet	www.ncbi.nlm.nih.gov/pubmed/29507422
6:32582969	t	c	0.8876	0	0.8876	0.8876	0.03681	0.007796	0.02466	0.01985	-6.077e-05	33.625	4.995e-08	??????+???????????????	??????+???????????????	6	32582969	0																					4	1:109817590	1	109817192	rs7528419	2019-03-12	30670697	Kilpelainen TO	2019-01-22	Nat Commun	www.ncbi.nlm.nih.gov/pubmed/30670697
20:39891808	c	g	0.7762	0	0.7762	0.7762	0.02754	0.005699	0.01663	0.01454	-3.245e-05	34.23	3.69e-08	????????????????????+?	????????????????????+?	20	39891808	0																					4	1:109817590	1	109817590	rs12740374	2009-01-14	19060906	Kathiresan S	2008-12-07	Nat Genet	www.ncbi.nlm.nih.gov/pubmed/19060906
5:74681500	a	c	0.2087	0	0.2087	0.2087	-0.05989	0.005922	0.0005166	0.01465	-3.506e-05	121.884	3.413e-27	?????-????????????????	?????+????????????????	5	74681500	0																					4	1:109817590	1	109817590	rs12740374	2013-01-30	23118302	Chu AY	2012-11-01	Circ Cardiovasc Genet	www.ncbi.nlm.nih.gov/pubmed/23118302
16:71897926	t	c	0.2636	0	0.2636	0.2636	0.03073	0.0055	-0.004974	0.01388	-3.023e-05	35.278	2.185e-08	????????????????+?????	????????????????-?????	16	71897926	0																					4	1:109817590	1	109817590	rs12740374	2015-05-13	21347282	Lettre G	2011-02-10	PLoS Genet	www.ncbi.nlm.nih.gov/pubmed/21347282
19:19263148	t	c	0.8619	0	0.8619	0.8619	-0.0428	0.007259	-0.0241	0.01827	-5.268e-05	50.664	9.967e-12	???????????????????-??	???????????????????-??	19	19263148	0																					4	1:109817590	1	109817590	rs12740374	2017-06-21	28270201	Nagy R	2017-03-07	Genome Med	www.ncbi.nlm.nih.gov/pubmed/28270201
6:32421709	t	c	0.8403	0	0.8403	0.8403	0.03588	0.006723	0.02655	0.01711	-4.521e-05	44.23	2.487e-10	??????+???????????????	??????+???????????????	6	32421709	0																					4	1:109817590	1	109817590	rs12740374	2017-11-20	28753643	Yeo A	2017-07-28	PLoS One	www.ncbi.nlm.nih.gov/pubmed/28753643
6:32552859	t	c	0.8813	0	0.8813	0.8813	0.03933	0.007577	0.0156	0.01934	-5.741e-05	36.472	1.203e-08	??????+???????????????	??????+???????????????	6	32552859	0																					4	1:109817590	1	109817590	rs12740374	2018-01-29	29212778	van der Harst P	2017-12-06	Circ Res	www.ncbi.nlm.nih.gov/pubmed/29212778
19:11229577	t	c	0.5471	0	0.5471	0.5471	0.03753	0.005062	-0.003543	0.01269	-2.561e-05	63.522	1.608e-14	???????????????????+??	???????????????????-??	19	11229577	0																					4	1:109817590	1	109817590	rs12740374	2018-07-05	29875488	Sun BB	2018-06-06	Nature	www.ncbi.nlm.nih.gov/pubmed/29875488
6:160566092	t	c	0.8824	0	0.8824	0.8824	-0.03676	0.007713	-0.03571	0.01858	-5.951e-05	41.091	1.195e-09	??????-???????????????	??????-???????????????	6	160566092	0																					4	1:109817590	1	109817590	rs12740374	2018-07-05	29875488	Sun BB	2018-06-06	Nature	www.ncbi.nlm.nih.gov/pubmed/29875488
1:62996838	c	g	0.3526	0	0.3526	0.3526	0.05155	0.004959	-0.01062	0.01268	-2.458e-05	120.358	7.321e-27	?+????????????????????	?-????????????????????	1	62996838	0																					4	1:109817590	1	109817590	rs12740374	2018-07-05	29875488	Sun BB	2018-06-06	Nature	www.ncbi.nlm.nih.gov/pubmed/29875488
19:45337504	c	g	0.3164	0	0.3164	0.3164	-0.07678	0.005354	0.001421	0.01375	-2.865e-05	241.028	4.587e-53	???????????????????-??	???????????????????+??	19	45337504	0																					4	1:109817590	1	109817590	rs12740374	2019-02-08	30595370	Kichaev G	2018-12-27	Am J Hum Genet	www.ncbi.nlm.nih.gov/pubmed/30595370
6:160578271	t	g	0.3874	0	0.3874	0.3874	0.02905	0.005046	0.01363	0.01258	-2.545e-05	46.849	6.711e-11	??????+???????????????	??????+???????????????	6	160578271	0																					4	1:109817590	1	109817590	rs12740374	2019-02-13	30111768	Yao C	2018-08-15	Nat Commun	www.ncbi.nlm.nih.gov/pubmed/30111768
1:109815074	a	g	0.0403	0	0.0403	0.0403	0.08868	0.01198	0.03752	0.02916	-0.0001434	77.342	1.604e-17	?+????????????????????	?+????????????????????	1	109815074	0																					4	1:109817590	1	109817590	rs12740374	2019-02-14	29507422	Hoffmann TJ	2018-03-05	Nat Genet	www.ncbi.nlm.nih.gov/pubmed/29507422
2:21401631	t	c	0.7541	0	0.7541	0.7541	-0.06833	0.005552	-0.004531	0.01377	-3.08e-05	184.873	7.168e-41	??-???????????????????	??-???????????????????	2	21401631	0																					4	1:109817590	1	109817590	rs12740374	2019-02-14	29507422	Hoffmann TJ	2018-03-05	Nat Genet	www.ncbi.nlm.nih.gov/pubmed/29507422
19:19295556	a	g	0.1436	0	0.1436	0.1436	0.04016	0.00712	0.02425	0.01796	-5.068e-05	47.071	6.007e-11	???????????????????+??	???????????????????+??	19	19295556	0																					4	1:109817590	1	109817590	rs12740374	2019-02-14	29507422	Hoffmann TJ	2018-03-05	Nat Genet	www.ncbi.nlm.nih.gov/pubmed/29507422
5:74734362	a	g	0.7691	0	0.7691	0.7691	0.05638	0.005699	0.001327	0.01415	-3.247e-05	117.712	2.748e-26	?????+????????????????	?????+????????????????	5	74734362	0																					4	1:109817590	1	109817590	rs12740374	2019-02-14	29507422	Hoffmann TJ	2018-03-05	Nat Genet	www.ncbi.nlm.nih.gov/pubmed/29507422
19:10463579	c	g	0.9882	0	0.9882	0.9882	-0.1535	0.02257	0.1126	0.06243	-0.0005096	46.71	7.194e-11	???????????????????-??	???????????????????+??	19	10463579	0																					4	1:109817590	1	109817590	rs12740374	2019-02-14	29507422	Hoffmann TJ	2018-03-05	Nat Genet	www.ncbi.nlm.nih.gov/pubmed/29507422
16:71978997	t	c	0.7366	0	0.7366	0.7366	-0.03031	0.005505	0.005384	0.01388	-3.028e-05	34.13	3.879e-08	????????????????-?????	????????????????+?????	16	71978997	0																					4	1:109817590	1	109817590	rs12740374	2019-02-14	29507422	Hoffmann TJ	2018-03-05	Nat Genet	www.ncbi.nlm.nih.gov/pubmed/29507422
5:74908446	c	g	0.1258	0	0.1258	0.1258	-0.07172	0.007342	0.0082	0.01792	-5.39e-05	110.539	9.926e-25	?????-????????????????	?????+????????????????	5	74908446	0																					4	1:109817590	1	109817590	rs12740374	2019-02-14	29507422	Hoffmann TJ	2018-03-05	Nat Genet	www.ncbi.nlm.nih.gov/pubmed/29507422
16:72217613	t	g	0.8901	0	0.8901	0.8901	0.05861	0.007883	-0.01258	0.01945	-6.211e-05	61.965	3.503e-14	????????????????+?????	????????????????-?????	16	72217613	0																					4	1:109817590	1	109817590	rs12740374	2019-02-14	29507422	Hoffmann TJ	2018-03-05	Nat Genet	www.ncbi.nlm.nih.gov/pubmed/29507422
6:32636392	a	t	0.1211	0	0.1211	0.1211	-0.03878	0.007521	-0.009838	0.01926	-5.656e-05	34.101	3.936e-08	??????-???????????????	??????-???????????????	6	32636392	0																					4	1:109817590	1	109817590	rs12740374	2019-02-14	29507422	Hoffmann TJ	2018-03-05	Nat Genet	www.ncbi.nlm.nih.gov/pubmed/29507422
7:21605973	a	g	0.7796	0	0.7796	0.7796	0.03658	0.005816	0.00609	0.01448	-3.384e-05	49.91	1.453e-11	???????+??????????????	???????+??????????????	7	21605973	0																					4	1:109817590	1	109817590	rs12740374	2019-02-14	29507422	Hoffmann TJ	2018-03-05	Nat Genet	www.ncbi.nlm.nih.gov/pubmed/29507422
19:19621004	t	c	0.8785	0	0.8785	0.8785	-0.06723	0.007728	-0.01461	0.01953	-5.971e-05	96.474	1.125e-21	???????????????????-??	???????????????????-??	19	19621004	0																					4	1:109817590	1	109817590	rs12740374	2019-02-14	29507422	Hoffmann TJ	2018-03-05	Nat Genet	www.ncbi.nlm.nih.gov/pubmed/29507422
5:74470745	a	g	0.8891	0	0.8891	0.8891	0.06131	0.007753	0.01048	0.0191	-6.011e-05	79.467	5.545e-18	?????+????????????????	?????+????????????????	5	74470745	0																					4	1:109817590	1	109817590	rs12740374	2019-03-28	30718733	Moon S	2019-02-04	Sci Rep	www.ncbi.nlm.nih.gov/pubmed/30718733
1:63094207	a	g	0.6485	0	0.6485	0.6485	-0.05091	0.004965	0.0114	0.01269	-2.464e-05	116.567	4.873e-26	?-????????????????????	?+????????????????????	1	63094207	0																					4	1:109817590	1	109817590	rs12740374	2019-03-28	30718733	Moon S	2019-02-04	Sci Rep	www.ncbi.nlm.nih.gov/pubmed/30718733
2:21150787	t	c	0.4665	0	0.4665	0.4665	-0.0612	0.004861	0.009529	0.01229	-2.361e-05	179.435	1.087e-39	??-???????????????????	??+???????????????????	2	21150787	0																					4	1:109817590	1	109817838	rs660240	2010-10-17	20864672	Waterworth DM	2010-09-23	Arterioscler Thromb Vasc Biol	www.ncbi.nlm.nih.gov/pubmed/20864672
2:27840640	c	g	0.2513	0	0.2513	0.2513	-0.03112	0.005553	0.006478	0.01383	-3.079e-05	35.179	2.296e-08	??-???????????????????	??+???????????????????	2	27840640	0																					4	1:109817590	1	109817838	rs660240	2011-10-20	21943158	Middelberg RP	2011-09-24	BMC Med Genet	www.ncbi.nlm.nih.gov/pubmed/21943158
19:11022159	t	c	0.7245	0	0.7245	0.7245	-0.03194	0.00558	-0.01324	0.01436	-3.115e-05	44.429	2.251e-10	???????????????????-??	???????????????????-??	19	11022159	0																					4	1:109817590	1	109817838	rs660240	2016-11-10	26780889	Below JE	2016-01-19	Sci Rep	www.ncbi.nlm.nih.gov/pubmed/26780889
1:55713671	a	g	0.0779	0	0.0779	0.0779	0.04563	0.008829	0.02379	0.02224	-7.795e-05	38.286	4.857e-09	?+????????????????????	?+????????????????????	1	55713671	0																					4	1:109817590	1	109817838	rs660240	2018-01-08	29186428	Tonjes A	2017-11-27	Hum Mol Genet	www.ncbi.nlm.nih.gov/pubmed/29186428
6:32666471	a	g	0.8793	0	0.8793	0.8793	0.03914	0.007543	0.009549	0.01932	-5.689e-05	34.413	3.368e-08	??????+???????????????	??????+???????????????	6	32666471	0																					4	1:109817590	1	109817838	rs660240	2018-07-28	29403010	Kanai M	2018-02-05	Nat Genet	www.ncbi.nlm.nih.gov/pubmed/29403010
1:55486751	a	g	0.1466	0	0.1466	0.1466	-0.04012	0.006792	0.00475	0.01741	-4.612e-05	39.756	2.329e-09	?-????????????????????	?+????????????????????	1	55486751	0																					4	1:109817590	1	109817838	rs660240	2019-01-28	30598549	Morris JA	2018-12-31	Nat Genet	www.ncbi.nlm.nih.gov/pubmed/30598549
6:116241693	a	g	0.5979	0	0.5979	0.5979	-0.03174	0.004985	0.02684	0.01265	-2.479e-05	40.71	1.445e-09	??????-???????????????	??????+???????????????	6	116241693	0																					4	1:109817590	1	109817838	rs660240	2019-02-14	29507422	Hoffmann TJ	2018-03-05	Nat Genet	www.ncbi.nlm.nih.gov/pubmed/29507422
7:44580876	t	g	0.1545	0	0.1545	0.1545	-0.04516	0.006737	-0.01152	0.01692	-4.538e-05	58.256	2.238e-13	???????-??????????????	???????-??????????????	7	44580876	0																					4	1:109817590	1	109817838	rs660240	2019-02-14	29507422	Hoffmann TJ	2018-03-05	Nat Genet	www.ncbi.nlm.nih.gov/pubmed/29507422
19:49209010	t	c	0.4698	0	0.4698	0.4698	0.03774	0.005063	-0.01294	0.01284	-2.552e-05	59.913	9.775e-14	???????????????????+??	???????????????????-??	19	49209010	0																					4	1:109817590	1	109817838	rs660240	2019-02-14	29507422	Hoffmann TJ	2018-03-05	Nat Genet	www.ncbi.nlm.nih.gov/pubmed/29507422
6:32426458	t	g	0.4005	0	0.4005	0.4005	0.0256	0.005017	0.01066	0.01288	-2.513e-05	35.344	2.115e-08	??????+???????????????	??????+???????????????	6	32426458	0																					4	1:109817590	1	109817838	rs660240	2019-02-14	29507422	Hoffmann TJ	2018-03-05	Nat Genet	www.ncbi.nlm.nih.gov/pubmed/29507422
19:49209226	a	g	0.5296	0	0.5296	0.5296	-0.03737	0.005064	0.01334	0.01283	-2.553e-05	58.531	1.951e-13	???????????????????-??	???????????????????+??	19	49209226	0																					4	1:109817590	1	109817838	rs660240	2019-02-14	29507422	Hoffmann TJ	2018-03-05	Nat Genet	www.ncbi.nlm.nih.gov/pubmed/29507422
7:21592949	a	g	0.242	0	0.242	0.242	-0.0357	0.005657	0.004548	0.01413	-3.201e-05	45.603	1.251e-10	???????-??????????????	???????+??????????????	7	21592949	0																					4	1:109817590	1	109817838	rs660240	2019-02-14	29507422	Hoffmann TJ	2018-03-05	Nat Genet	www.ncbi.nlm.nih.gov/pubmed/29507422
6:32415982	t	c	0.8404	0	0.8404	0.8404	0.03587	0.006722	0.02665	0.01711	-4.519e-05	44.29	2.413e-10	??????+???????????????	??????+???????????????	6	32415982	0																					4	1:109817590	1	109817838	rs660240	2019-02-14	29507422	Hoffmann TJ	2018-03-05	Nat Genet	www.ncbi.nlm.nih.gov/pubmed/29507422
19:11206969	a	g	0.1257	0	0.1257	0.1257	0.1612	0.00736	0.003158	0.01851	-5.415e-05	573.307	3.22e-125	???????????????????+??	???????????????????+??	19	11206969	0																					4	1:109817590	1	109817838	rs660240	2019-02-14	29507422	Hoffmann TJ	2018-03-05	Nat Genet	www.ncbi.nlm.nih.gov/pubmed/29507422
2:21244000	t	g	0.4528	0	0.4528	0.4528	-0.0789	0.004838	0.004652	0.01202	-2.34e-05	311.358	2.452e-68	??-???????????????????	??+???????????????????	2	21244000	0																					4	1:109817590	1	109817838	rs660240	2019-02-14	29507422	Hoffmann TJ	2018-03-05	Nat Genet	www.ncbi.nlm.nih.gov/pubmed/29507422
19:11202194	g	gc	0.1187	0	0.1187	0.1187	0.1925	0.007429	0.007243	0.01861	-5.519e-05	808.096	3.34e-176	???????????????????+??	???????????????????+??	19	11202194	0																					4	1:109817590	1	109817838	rs660240	2019-02-14	29507422	Hoffmann TJ	2018-03-05	Nat Genet	www.ncbi.nlm.nih.gov/pubmed/29507422
19:19262767	a	att	0.1496	0	0.1496	0.1496	0.0369	0.007059	0.02978	0.01781	-4.98e-05	43.945	2.868e-10	???????????????????+??	???????????????????+??	19	19262767	0																					4	1:109817590	1	109817838	rs660240	2019-02-14	29507422	Hoffmann TJ	2018-03-05	Nat Genet	www.ncbi.nlm.nih.gov/pubmed/29507422
16:72000195	c	g	0.7677	0	0.7677	0.7677	0.03733	0.005799	0.0005066	0.01472	-3.361e-05	49.245	2.026e-11	????????????????+?????	????????????????+?????	16	72000195	0																					4	1:109817590	1	109818306	rs629301	2012-01-25	20686565	Teslovich TM	2010-08-05	Nature	www.ncbi.nlm.nih.gov/pubmed/20686565
20:39705546	t	c	0.5216	0	0.5216	0.5216	0.03022	0.004731	0.00664	0.01193	-2.236e-05	52.123	4.804e-12	????????????????????+?	????????????????????+?	20	39705546	0																					4	1:109817590	1	109818306	rs629301	2012-01-25	20686565	Teslovich TM	2010-08-05	Nature	www.ncbi.nlm.nih.gov/pubmed/20686565
19:19407718	t	c	0.9232	0	0.9232	0.9232	-0.1136	0.009373	-0.03335	0.02399	-8.779e-05	191.056	3.255e-42	???????????????????-??	???????????????????-??	19	19407718	0																					4	1:109817590	1	109818306	rs629301	2014-05-12	24097068	Willer CJ	2013-10-06	Nat Genet	www.ncbi.nlm.nih.gov/pubmed/24097068
2:27793921	t	g	0.2515	0	0.2515	0.2515	-0.03166	0.005555	0.005979	0.01385	-3.081e-05	36.569	1.146e-08	??-???????????????????	??+???????????????????	2	27793921	0																					4	1:109817590	1	109818306	rs629301	2014-05-12	24097068	Willer CJ	2013-10-06	Nat Genet	www.ncbi.nlm.nih.gov/pubmed/24097068
16:71872740	t	g	0.7361	0	0.7361	0.7361	-0.03086	0.005503	0.00514	0.01388	-3.026e-05	35.517	1.939e-08	????????????????-?????	????????????????+?????	16	71872740	0																					4	1:109817590	1	109818306	rs629301	2017-02-25	27286809	Ligthart S	2016-06-10	BMC Genomics	www.ncbi.nlm.nih.gov/pubmed/27286809
6:32421672	a	g	0.1597	0	0.1597	0.1597	-0.03584	0.006731	-0.02614	0.01713	-4.531e-05	43.839	3.023e-10	??????-???????????????	??????-???????????????	6	32421672	0																					4	1:109817590	1	109818306	rs629301	2017-05-15	27790247	He L	2016-11-03	Front Genet	www.ncbi.nlm.nih.gov/pubmed/27790247
19:11247522	a	g	0.5531	0	0.5531	0.5531	0.03142	0.005061	-0.002898	0.01266	-2.56e-05	44.558	2.11e-10	???????????????????+??	???????????????????-??	19	11247522	0																					4	1:109817590	1	109818306	rs629301	2017-05-15	27790247	He L	2016-11-03	Front Genet	www.ncbi.nlm.nih.gov/pubmed/27790247
2:27812252	a	g	0.2514	0	0.2514	0.2514	-0.03162	0.005555	0.006113	0.01385	-3.081e-05	36.436	1.224e-08	??-???????????????????	??+???????????????????	2	27812252	0																					4	1:109817590	1	109818306	rs629301	2018-07-05	29875488	Sun BB	2018-06-06	Nature	www.ncbi.nlm.nih.gov/pubmed/29875488
9:107661742	a	c	0.7353	0	0.7353	0.7353	-0.03461	0.005297	0.009037	0.01339	-2.806e-05	47.018	6.168e-11	?????????-????????????	?????????+????????????	9	107661742	0																					4	1:109817590	1	109818306	rs629301	2019-02-14	29507422	Hoffmann TJ	2018-03-05	Nat Genet	www.ncbi.nlm.nih.gov/pubmed/29507422
1:62972142	ct	c	0.3537	0	0.3537	0.3537	0.05113	0.00497	-0.01037	0.01273	-2.469e-05	117.9	2.502e-26	?+????????????????????	?-????????????????????	1	62972142	0																					4	1:109817590	1	109818306	rs629301	2019-02-14	29507422	Hoffmann TJ	2018-03-05	Nat Genet	www.ncbi.nlm.nih.gov/pubmed/29507422
6:32555347	a	g	0.8814	0	0.8814	0.8814	0.03948	0.00761	0.01792	0.01951	-5.791e-05	37.117	8.713e-09	??????+???????????????	??????+???????????????	6	32555347	0																					4	1:109817590	1	109818306	rs629301	2019-02-14	29507422	Hoffmann TJ	2018-03-05	Nat Genet	www.ncbi.nlm.nih.gov/pubmed/29507422
2:21217229	a	t	0.2026	0	0.2026	0.2026	0.05223	0.005953	-0.003336	0.01464	-3.54e-05	90.34	2.415e-20	??+???????????????????	??-???????????????????	2	21217229	0																					4	1:109817590	1	109818306	rs629301	2019-02-14	29507422	Hoffmann TJ	2018-03-05	Nat Genet	www.ncbi.nlm.nih.gov/pubmed/29507422
8:59339279	t	c	0.3367	0	0.3367	0.3367	-0.03463	0.005048	0.003974	0.01277	-2.55e-05	53.92	1.956e-12	????????-?????????????	????????+?????????????	8	59339279	0																					4	1:109817590	1	109818306	rs629301	2019-02-14	29507422	Hoffmann TJ	2018-03-05	Nat Genet	www.ncbi.nlm.nih.gov/pubmed/29507422
7:21600902	a	g	0.7503	0	0.7503	0.7503	0.03316	0.005568	0.007404	0.01387	-3.1e-05	45.651	1.222e-10	???????+??????????????	???????+??????????????	7	21600902	0																					4	1:109817590	1	109818306	rs629301	2019-02-14	29507422	Hoffmann TJ	2018-03-05	Nat Genet	www.ncbi.nlm.nih.gov/pubmed/29507422
5:74532766	a	g	0.1019	0	0.1019	0.1019	-0.06312	0.008074	-0.003859	0.01978	-6.52e-05	74.891	5.465e-17	?????-????????????????	?????-????????????????	5	74532766	0																					4	1:109817590	1	109818306	rs629301	2019-02-14	29507422	Hoffmann TJ	2018-03-05	Nat Genet	www.ncbi.nlm.nih.gov/pubmed/29507422
19:45138673	t	tc	0.2025	0	0.2025	0.2025	0.0588	0.006268	0.00016	0.01557	-3.927e-05	105.114	1.495e-23	???????????????????+??	???????????????????+??	19	45138673	0																					4	1:109817590	1	109818306	rs629301	2019-02-14	29507422	Hoffmann TJ	2018-03-05	Nat Genet	www.ncbi.nlm.nih.gov/pubmed/29507422
19:44952066	t	g	0.8903	0	0.8903	0.8903	-0.05343	0.008094	0.007826	0.02031	-6.548e-05	49.561	1.73e-11	???????????????????-??	???????????????????+??	19	44952066	0																					4	1:109817590	1	109818306	rs629301	2019-02-14	29507422	Hoffmann TJ	2018-03-05	Nat Genet	www.ncbi.nlm.nih.gov/pubmed/29507422
19:19264427	c	g	0.8619	0	0.8619	0.8619	-0.0428	0.007258	-0.02409	0.01827	-5.266e-05	50.694	9.817e-12	???????????????????-??	???????????????????-??	19	19264427	0																					4	1:109817590	1	109818306	rs629301	2019-02-14	29507422	Hoffmann TJ	2018-03-05	Nat Genet	www.ncbi.nlm.nih.gov/pubmed/29507422
17:45738861	a	g	0.4819	0	0.4819	0.4819	-0.0288	0.004988	-0.02748	0.01265	-2.483e-05	56.745	4.763e-13	?????????????????-????	?????????????????-????	17	45738861	0																					4	1:109817590	1	109818306	rs629301	2019-02-14	29507422	Hoffmann TJ	2018-03-05	Nat Genet	www.ncbi.nlm.nih.gov/pubmed/29507422
1:62963737	a	g	0.6448	0	0.6448	0.6448	-0.0511	0.004956	0.009023	0.01267	-2.455e-05	119.309	1.237e-26	?-????????????????????	?+????????????????????	1	62963737	0																					4	1:109817590	1	109818530	rs646776	2008-06-16	18193044	Kathiresan S	2008-01-13	Nat Genet	www.ncbi.nlm.nih.gov/pubmed/18193044
19:45633686	a	g	0.0928	0	0.0928	0.0928	-0.04255	0.008635	-0.02468	0.02124	-7.455e-05	36.28	1.324e-08	???????????????????-??	???????????????????-??	19	45633686	0																					4	1:109817590	1	109818530	rs646776	2009-01-12	19060911	Aulchenko YS	2008-12-07	Nat Genet	www.ncbi.nlm.nih.gov/pubmed/19060911
19:19476365	a	g	0.6422	0	0.6422	0.6422	-0.0274	0.005265	-0.008223	0.01306	-2.771e-05	35.944	1.566e-08	???????????????????-??	???????????????????-??	19	19476365	0																					4	1:109817590	1	109818530	rs646776	2009-01-12	19060911	Aulchenko YS	2008-12-07	Nat Genet	www.ncbi.nlm.nih.gov/pubmed/19060911
5:74756118	t	c	0.8743	0	0.8743	0.8743	0.0722	0.007341	-0.01107	0.01791	-5.39e-05	110.724	9.048e-25	?????+????????????????	?????-????????????????	5	74756118	0																					4	1:109817590	1	109818530	rs646776	2009-01-14	19060910	Sabatti C	2008-12-07	Nat Genet	www.ncbi.nlm.nih.gov/pubmed/19060910
19:11164781	a	g	0.6922	0	0.6922	0.6922	-0.0402	0.005367	-0.02245	0.01382	-2.883e-05	80.316	3.627e-18	???????????????????-??	???????????????????-??	19	11164781	0																					4	1:109817590	1	109818530	rs646776	2009-03-01	19198609	Kathiresan S	2009-02-08	Nat Genet	www.ncbi.nlm.nih.gov/pubmed/19198609
20:17844684	t	g	0.6608	0	0.6608	0.6608	0.03452	0.004981	-0.02071	0.01272	-2.482e-05	49.43	1.847e-11	????????????????????+?	????????????????????-?	20	17844684	0																					4	1:109817590	1	109818530	rs646776	2010-04-14	20339536	Barber MJ	2010-03-22	PLoS One	www.ncbi.nlm.nih.gov/pubmed/20339536
17:45627693	c	g	0.4991	0	0.4991	0.4991	0.02676	0.004991	0.03461	0.01266	-2.487e-05	56.52	5.331e-13	?????????????????+????	?????????????????+????	17	45627693	0																					4	1:109817590	1	109818530	rs646776	2011-01-14	21087763	Carrasquillo MM	2010-12-10	Am J Hum Genet	www.ncbi.nlm.nih.gov/pubmed/21087763
6:32584794	t	c	0.8795	0	0.8795	0.8795	0.03824	0.007533	0.01859	0.0193	-5.674e-05	36.004	1.52e-08	??????+???????????????	??????+???????????????	6	32584794	0																					4	1:109817590	1	109818530	rs646776	2011-04-11	21378988	Coronary Artery Disease (C4D) Genetics Consortium	2011-03-06	Nat Genet	www.ncbi.nlm.nih.gov/pubmed/21378988
2:21375346	a	g	0.7019	0	0.7019	0.7019	-0.06172	0.005223	0.006948	0.01307	-2.723e-05	160.457	1.436e-35	??-???????????????????	??+???????????????????	2	21375346	0																					4	1:109817590	1	109818530	rs646776	2013-09-24	19936222	Chasman DI	2009-11-20	PLoS Genet	www.ncbi.nlm.nih.gov/pubmed/19936222
17:45419061	t	g	0.6162	0	0.6162	0.6162	-0.02034	0.005105	-0.03382	0.01301	-2.605e-05	36.36	1.272e-08	?????????????????-????	?????????????????-????	17	45419061	0																					4	1:109817590	1	109818530	rs646776	2013-09-24	19936222	Chasman DI	2009-11-20	PLoS Genet	www.ncbi.nlm.nih.gov/pubmed/19936222
1:109866230	t	c	0.2871	0	0.2871	0.2871	0.03232	0.005231	-0.01385	0.01331	-2.733e-05	40.437	1.657e-09	?+????????????????????	?-????????????????????	1	109866230	0																					4	1:109817590	1	109818530	rs646776	2013-09-24	19936222	Chasman DI	2009-11-20	PLoS Genet	www.ncbi.nlm.nih.gov/pubmed/19936222
17:45530203	a	g	0.459	0	0.459	0.459	0.02633	0.00498	0.02908	0.0127	-2.476e-05	50.42	1.126e-11	?????????????????+????	?????????????????+????	17	45530203	0																					4	1:109817590	1	109818530	rs646776	2013-09-24	19936222	Chasman DI	2009-11-20	PLoS Genet	www.ncbi.nlm.nih.gov/pubmed/19936222
1:109961965	t	c	0.7132	0	0.7132	0.7132	-0.03249	0.005235	0.01322	0.01331	-2.738e-05	40.991	1.256e-09	?-????????????????????	?+????????????????????	1	109961965	0																					4	1:109817590	1	109818530	rs646776	2015-04-24	21239051	Reilly MP	2011-01-14	Lancet	www.ncbi.nlm.nih.gov/pubmed/21239051
5:74840466	ctgaa	c	0.1524	0	0.1524	0.1524	-0.0437	0.00679	0.01284	0.01693	-4.605e-05	45.361	1.412e-10	?????-????????????????	?????+????????????????	5	74840466	0																					4	1:109817590	1	109818530	rs646776	2016-07-08	25961943	Surakka I	2015-05-11	Nat Genet	www.ncbi.nlm.nih.gov/pubmed/25961943
2:21291529	a	g	0.823	0	0.823	0.823	-0.1127	0.006179	-0.005261	0.01517	-3.814e-05	405.191	1.03e-88	??-???????????????????	??-???????????????????	2	21291529	0																					4	1:109817590	1	109818530	rs646776	2016-07-08	25961943	Surakka I	2015-05-11	Nat Genet	www.ncbi.nlm.nih.gov/pubmed/25961943
19:10948825	a	g	0.7128	0	0.7128	0.7128	-0.03422	0.005523	0.001076	0.01436	-3.049e-05	44.648	2.018e-10	???????????????????-??	???????????????????+??	19	10948825	0																					4	1:109817590	1	109818530	rs646776	2017-02-25	27286809	Ligthart S	2016-06-10	BMC Genomics	www.ncbi.nlm.nih.gov/pubmed/27286809
1:109941133	t	c	0.713	0	0.713	0.713	-0.03233	0.005234	0.01259	0.01331	-2.737e-05	40.753	1.414e-09	?-????????????????????	?+????????????????????	1	109941133	0																					4	1:109817590	1	109818530	rs646776	2017-02-25	27286809	Ligthart S	2016-06-10	BMC Genomics	www.ncbi.nlm.nih.gov/pubmed/27286809
11:61621194	a	g	0.3297	0	0.3297	0.3297	0.04091	0.005007	-0.01237	0.01292	-2.507e-05	72.522	1.786e-16	???????????+??????????	???????????-??????????	11	61621194	0																					4	1:109817590	1	109818530	rs646776	2017-07-18	28240269	Suhre K	2017-02-27	Nat Commun	www.ncbi.nlm.nih.gov/pubmed/28240269
6:32523562	t	c	0.1279	0	0.1279	0.1279	-0.03975	0.007294	-0.01035	0.01868	-5.321e-05	38.184	5.11e-09	??????-???????????????	??????-???????????????	6	32523562	0																					4	1:109817590	1	109818530	rs646776	2017-07-18	28240269	Suhre K	2017-02-27	Nat Commun	www.ncbi.nlm.nih.gov/pubmed/28240269
11:61588305	a	g	0.6491	0	0.6491	0.6491	-0.04194	0.004915	0.01544	0.01251	-2.416e-05	78.132	1.081e-17	???????????-??????????	???????????+??????????	11	61588305	0																					4	1:109817590	1	109818530	rs646776	2017-07-18	28240269	Suhre K	2017-02-27	Nat Commun	www.ncbi.nlm.nih.gov/pubmed/28240269
17:45627760	a	g	0.4989	0	0.4989	0.4989	0.0269	0.004993	0.03457	0.01266	-2.49e-05	56.872	4.471e-13	?????????????????+????	?????????????????+????	17	45627760	0																					4	1:109817590	1	109818530	rs646776	2018-07-05	29875488	Sun BB	2018-06-06	Nature	www.ncbi.nlm.nih.gov/pubmed/29875488
1:63108680	a	aaggccacaag	0.3529	0	0.3529	0.3529	0.05148	0.004963	-0.01044	0.01268	-2.462e-05	119.969	8.895e-27	?+????????????????????	?-????????????????????	1	63108680	0																					4	1:109817590	1	109818530	rs646776	2018-07-05	29875488	Sun BB	2018-06-06	Nature	www.ncbi.nlm.nih.gov/pubmed/29875488
6:32433125	a	c	0.8883	0	0.8883	0.8883	0.03668	0.007784	0.02498	0.0198	-6.058e-05	33.67	4.882e-08	??????+???????????????	??????+???????????????	6	32433125	0																					4	1:109817590	1	109818530	rs646776	2018-07-30	29403010	Kanai M	2018-02-05	Nat Genet	www.ncbi.nlm.nih.gov/pubmed/29403010
2:21250223	a	g	0.4465	0	0.4465	0.4465	-0.08167	0.004859	0.006776	0.01213	-2.36e-05	327.827	6.505e-72	??-???????????????????	??+???????????????????	2	21250223	0																					4	1:109817590	1	109818530	rs646776	2019-02-14	29507422	Hoffmann TJ	2018-03-05	Nat Genet	www.ncbi.nlm.nih.gov/pubmed/29507422
19:45150614	a	g	0.0459	0	0.0459	0.0459	0.1197	0.01211	-0.0006694	0.03	-0.0001465	116.549	4.917e-26	???????????????????+??	???????????????????-??	19	45150614	0																					4	1:109817590	1	109818530	rs646776	2019-02-14	29507422	Hoffmann TJ	2018-03-05	Nat Genet	www.ncbi.nlm.nih.gov/pubmed/29507422
6:32433565	t	c	0.1189	0	0.1189	0.1189	-0.03857	0.007633	-0.02125	0.01945	-5.826e-05	36.711	1.067e-08	??????-???????????????	??????-???????????????	6	32433565	0																					4	1:109817590	1	109818530	rs646776	2019-02-14	29507422	Hoffmann TJ	2018-03-05	Nat Genet	www.ncbi.nlm.nih.gov/pubmed/29507422
6:32422725	a	g	0.1598	0	0.1598	0.1598	-0.03592	0.006726	-0.02627	0.01711	-4.525e-05	44.14	2.602e-10	??????-???????????????	??????-???????????????	6	32422725	0																					4	1:109817590	1	109818530	rs646776	2019-02-14	29507422	Hoffmann TJ	2018-03-05	Nat Genet	www.ncbi.nlm.nih.gov/pubmed/29507422
1:55521109	a	g	0.6513	0	0.6513	0.6513	-0.04277	0.004999	-0.01128	0.01269	-2.5e-05	94.67	2.771e-21	?-????????????????????	?-????????????????????	1	55521109	0																					4	1:109817590	1	109818530	rs646776	2019-02-14	29507422	Hoffmann TJ	2018-03-05	Nat Genet	www.ncbi.nlm.nih.gov/pubmed/29507422
9:136143212	a	g	0.3436	0	0.3436	0.3436	-0.0462	0.004915	0.01363	0.01243	-2.411e-05	96.457	1.134e-21	?????????-????????????	?????????+????????????	9	136143212	0																					4	1:109817590	1	109818530	rs646776	2019-02-14	29507422	Hoffmann TJ	2018-03-05	Nat Genet	www.ncbi.nlm.nih.gov/pubmed/29507422
5:74328643	a	g	0.8271	0	0.8271	0.8271	0.03069	0.00636	0.0285	0.01583	-4.044e-05	39.964	2.098e-09	?????+????????????????	?????+????????????????	5	74328643	0																					4	1:109817590	1	109818530	rs646776	2019-02-14	29507422	Hoffmann TJ	2018-03-05	Nat Genet	www.ncbi.nlm.nih.gov/pubmed/29507422
2:21413077	a	g	0.284	0	0.284	0.284	-0.06592	0.005407	-0.008067	0.01358	-2.925e-05	183.968	1.127e-40	??-???????????????????	??-???????????????????	2	21413077	0																					4	1:109817590	1	109818530	rs646776	2019-02-14	29507422	Hoffmann TJ	2018-03-05	Nat Genet	www.ncbi.nlm.nih.gov/pubmed/29507422
9:136136146	a	g	0.4158	0	0.4158	0.4158	0.03583	0.004724	-0.016	0.01178	-2.231e-05	60.9	5.966e-14	?????????+????????????	?????????-????????????	9	136136146	0																					4	1:109817590	1	109818530	rs646776	2019-02-14	29507422	Hoffmann TJ	2018-03-05	Nat Genet	www.ncbi.nlm.nih.gov/pubmed/29507422
2:21240031	a	c	0.2844	0	0.2844	0.2844	0.03838	0.00534	-0.00803	0.01369	-2.85e-05	57.439	3.368e-13	??+???????????????????	??-???????????????????	2	21240031	0																					4	1:109817590	1	109818530	rs646776	2019-02-14	29507422	Hoffmann TJ	2018-03-05	Nat Genet	www.ncbi.nlm.nih.gov/pubmed/29507422
19:19575965	a	g	0.1788	0	0.1788	0.1788	0.04757	0.006571	0.01102	0.01654	-4.316e-05	67.296	2.437e-15	???????????????????+??	???????????????????+??	19	19575965	0																					4	1:109817590	1	109818530	rs646776	2019-02-14	29507422	Hoffmann TJ	2018-03-05	Nat Genet	www.ncbi.nlm.nih.gov/pubmed/29507422
2:21426743	a	c	0.1935	0	0.1935	0.1935	0.09512	0.006016	0.005198	0.0147	-3.615e-05	305.778	3.992e-67	??+???????????????????	??+???????????????????	2	21426743	0																					4	1:109817590	1	109818530	rs646776	2019-04-30	30911093	Bandesh K	2019-03-25	J Hum Genet	www.ncbi.nlm.nih.gov/pubmed/30911093
5:74560652	t	c	0.882	0	0.882	0.882	0.06352	0.007549	0.001769	0.0185	-5.698e-05	85.731	2.419e-19	?????+????????????????	?????+????????????????	5	74560652	0																					4	1:109817590	1	109818530	rs646776	2019-04-30	30911093	Bandesh K	2019-03-25	J Hum Genet	www.ncbi.nlm.nih.gov/pubmed/30911093
1:109841659	t	c	0.2712	0	0.2712	0.2712	0.03261	0.005342	-0.005462	0.01355	-2.852e-05	41.986	7.636e-10	?+????????????????????	?-????????????????????	1	109841659	0																					4	1:109817590	1	109821511	rs602633	2014-07-23	24262325	Dichgans M	2013-11-21	Stroke	www.ncbi.nlm.nih.gov/pubmed/24262325
6:32560067	a	c	0.879	0	0.879	0.879	0.03857	0.007519	0.01678	0.01923	-5.654e-05	36.09	1.456e-08	??????+???????????????	??????+???????????????	6	32560067	0																					4	1:109817590	1	109821511	rs602633	2017-04-05	27899403	Jones GT	2016-11-29	Circ Res	www.ncbi.nlm.nih.gov/pubmed/27899403
6:32418848	a	g	0.1594	0	0.1594	0.1594	-0.03417	0.006728	-0.03021	0.01713	-4.527e-05	42.515	5.86e-10	??????-???????????????	??????-???????????????	6	32418848	0																					4	1:109817590	1	109821511	rs602633	2018-01-29	29212778	van der Harst P	2017-12-06	Circ Res	www.ncbi.nlm.nih.gov/pubmed/29212778
1:62940266	t	tg	0.353	0	0.353	0.353	0.05126	0.00497	-0.01006	0.0127	-2.469e-05	118.757	1.63e-26	?+????????????????????	?-????????????????????	1	62940266	0																					4	1:109817590	1	109821511	rs602633	2018-01-29	29212778	van der Harst P	2017-12-06	Circ Res	www.ncbi.nlm.nih.gov/pubmed/29212778
19:45008634	a	c	0.8452	0	0.8452	0.8452	-0.03625	0.006927	-0.00833	0.01757	-4.796e-05	35.005	2.505e-08	???????????????????-??	???????????????????-??	19	45008634	0																					4	1:109817590	1	109821511	rs602633	2018-12-10	29227965	Pilling LC	2017-12-01	Aging (Albany NY)	www.ncbi.nlm.nih.gov/pubmed/29227965
6:32421391	a	c	0.8403	0	0.8403	0.8403	0.03585	0.006723	0.02655	0.01711	-4.521e-05	44.184	2.544e-10	??????+???????????????	??????+???????????????	6	32421391	0																					4	1:109817590	1	109821511	rs602633	2018-12-10	29227965	Pilling LC	2017-12-01	Aging (Albany NY)	www.ncbi.nlm.nih.gov/pubmed/29227965
6:116391259	a	g	0.5792	0	0.5792	0.5792	-0.03104	0.004958	0.01545	0.01253	-2.453e-05	41.011	1.243e-09	??????-???????????????	??????+???????????????	6	116391259	0																					4	1:109817590	1	109821797	rs4970836	2018-07-05	29875488	Sun BB	2018-06-06	Nature	www.ncbi.nlm.nih.gov/pubmed/29875488
5:74957121	t	c	0.7692	0	0.7692	0.7692	0.04422	0.005746	-0.01303	0.01421	-3.302e-05	65.013	7.633e-15	?????+????????????????	?????-????????????????	5	74957121	0																					4	1:109817590	1	109822166	rs599839	2008-06-16	17634449	Samani NJ	2007-07-18	N Engl J Med	www.ncbi.nlm.nih.gov/pubmed/17634449
19:45142930	ct	c	0.954	0	0.954	0.954	-0.1206	0.01209	-0.001666	0.03003	-0.000146	119.36	1.206e-26	???????????????????-??	???????????????????-??	19	45142930	0																					4	1:109817590	1	109822166	rs599839	2008-06-16	18179892	Wallace C	2008-01-10	Am J Hum Genet	www.ncbi.nlm.nih.gov/pubmed/18179892
19:45491032	t	c	0.0172	0	0.0172	0.0172	0.3716	0.02018	-0.03942	0.04658	-0.0004076	401.549	6.38e-88	???????????????????+??	???????????????????-??	19	45491032	0																					4	1:109817590	1	109822166	rs599839	2008-09-15	18262040	Sandhu MS	2008-02-09	Lancet	www.ncbi.nlm.nih.gov/pubmed/18262040
6:32641747	t	g	0.1213	0	0.1213	0.1213	-0.03885	0.007523	-0.009639	0.01926	-5.658e-05	34.155	3.831e-08	??????-???????????????	??????-???????????????	6	32641747	0																					4	1:109817590	1	109822166	rs599839	2008-09-16	18193043	Willer CJ	2008-01-13	Nat Genet	www.ncbi.nlm.nih.gov/pubmed/18193043
2:21270554	a	c	0.1464	0	0.1464	0.1464	0.1125	0.006717	0.005335	0.01661	-4.507e-05	340.387	1.218e-74	??+???????????????????	??+???????????????????	2	21270554	0																					4	1:109817590	1	109822166	rs599839	2010-05-26	20442857	Suchindran S	2010-04-29	PLoS Genet	www.ncbi.nlm.nih.gov/pubmed/20442857
2:21386353	t	c	0.1796	0	0.1796	0.1796	-0.07895	0.006363	0.006126	0.01605	-4.051e-05	178.409	1.815e-39	??-???????????????????	??+???????????????????	2	21386353	0																					4	1:109817590	1	109822166	rs599839	2011-04-11	21378990	Schunkert H	2011-03-06	Nat Genet	www.ncbi.nlm.nih.gov/pubmed/21378990
5:74651864	a	g	0.1495	0	0.1495	0.1495	-0.04565	0.006808	0.0127	0.01686	-4.629e-05	49.513	1.772e-11	?????-????????????????	?????+????????????????	5	74651864	0																					4	1:109817590	1	109822166	rs599839	2011-10-11	21909109	Kim YJ	2011-09-11	Nat Genet	www.ncbi.nlm.nih.gov/pubmed/21909109
19:19605763	t	c	0.3485	0	0.3485	0.3485	0.02733	0.005279	0.008433	0.01309	-2.785e-05	35.723	1.749e-08	???????????????????+??	???????????????????+??	19	19605763	0																					4	1:109817590	1	109822166	rs599839	2014-07-23	24262325	Dichgans M	2013-11-21	Stroke	www.ncbi.nlm.nih.gov/pubmed/24262325
19:11275258	a	g	0.6726	0	0.6726	0.6726	0.05095	0.005398	0.002791	0.01321	-2.912e-05	108.955	2.191e-24	???????????????????+??	???????????????????+??	19	11275258	0																					4	1:109817590	1	109822166	rs599839	2014-07-23	24262325	Dichgans M	2013-11-21	Stroke	www.ncbi.nlm.nih.gov/pubmed/24262325
1:63163073	t	c	0.6544	0	0.6544	0.6544	-0.04938	0.004988	0.008972	0.01274	-2.487e-05	109.905	1.363e-24	?-????????????????????	?+????????????????????	1	63163073	0																					4	1:109817590	1	109822166	rs599839	2017-06-26	28334899	Spracklen CN	2017-02-21	Hum Mol Genet	www.ncbi.nlm.nih.gov/pubmed/28334899
19:45134010	cacgtgtcatgg	c	0.9541	0	0.9541	0.9541	-0.1216	0.01213	-0.0004053	0.03012	-0.000147	120.143	8.153e-27	???????????????????-??	???????????????????-??	19	45134010	0																					4	1:109817590	1	109822166	rs599839	2017-06-26	28334899	Spracklen CN	2017-02-21	Hum Mol Genet	www.ncbi.nlm.nih.gov/pubmed/28334899
5:74827616	ca	c	0.1117	0	0.1117	0.1117	-0.07248	0.007775	0.01324	0.01907	-6.046e-05	98.482	4.12e-22	?????-????????????????	?????+????????????????	5	74827616	0																					4	1:109817590	1	109822166	rs599839	2017-06-26	28334899	Spracklen CN	2017-02-21	Hum Mol Genet	www.ncbi.nlm.nih.gov/pubmed/28334899
1:63044464	t	c	0.184	0	0.184	0.184	0.04072	0.006104	-0.01811	0.01542	-3.722e-05	47.059	6.043e-11	?+????????????????????	?-????????????????????	1	63044464	0																					4	1:109817590	1	109822166	rs599839	2017-06-26	28334899	Spracklen CN	2017-02-21	Hum Mol Genet	www.ncbi.nlm.nih.gov/pubmed/28334899
2:21471603	t	c	0.2007	0	0.2007	0.2007	0.08238	0.00604	0.01406	0.01519	-3.645e-05	233.814	1.69e-51	??+???????????????????	??+???????????????????	2	21471603	0																					4	1:109817590	1	109822166	rs599839	2017-06-26	28334899	Spracklen CN	2017-02-21	Hum Mol Genet	www.ncbi.nlm.nih.gov/pubmed/28334899
19:19717056	a	g	0.9303	0	0.9303	0.9303	-0.1027	0.009837	-0.0296	0.02487	-9.673e-05	142.476	1.153e-31	???????????????????-??	???????????????????-??	19	19717056	0																					4	1:109817590	1	109822166	rs599839	2017-06-26	28334899	Spracklen CN	2017-02-21	Hum Mol Genet	www.ncbi.nlm.nih.gov/pubmed/28334899
1:110196599	t	c	0.842	0	0.842	0.842	-0.03812	0.006516	0.0003167	0.01682	-4.245e-05	40.17	1.894e-09	?-????????????????????	?+????????????????????	1	110196599	0																					4	1:109817590	1	109822166	rs599839	2018-04-10	29084231	Davis JP	2017-10-30	PLoS Genet	www.ncbi.nlm.nih.gov/pubmed/29084231
17:45570623	c	g	0.4864	0	0.4864	0.4864	-0.02875	0.005004	-0.02712	0.01271	-2.5e-05	55.818	7.572e-13	?????????????????-????	?????????????????-????	17	45570623	0																					4	1:109817590	1	109822166	rs599839	2019-02-14	29507422	Hoffmann TJ	2018-03-05	Nat Genet	www.ncbi.nlm.nih.gov/pubmed/29507422
2:21530882	a	t	0.3184	0	0.3184	0.3184	-0.03103	0.00524	0.009688	0.01335	-2.744e-05	38.087	5.364e-09	??-???????????????????	??+???????????????????	2	21530882	0																					4	1:109817590	1	109822166	rs599839	2019-02-14	29507422	Hoffmann TJ	2018-03-05	Nat Genet	www.ncbi.nlm.nih.gov/pubmed/29507422
19:11272727	t	g	0.6725	0	0.6725	0.6725	0.05148	0.005412	0.002958	0.01324	-2.927e-05	110.757	8.901e-25	???????????????????+??	???????????????????+??	19	11272727	0																					4	1:109817590	1	109822166	rs599839	2019-02-14	29507422	Hoffmann TJ	2018-03-05	Nat Genet	www.ncbi.nlm.nih.gov/pubmed/29507422
1:62986157	cat	c	0.3523	0	0.3523	0.3523	0.05173	0.004963	-0.0107	0.01269	-2.462e-05	120.94	5.474e-27	?+????????????????????	?-????????????????????	1	62986157	0																					4	1:109817590	1	109822166	rs599839	2019-02-14	29507422	Hoffmann TJ	2018-03-05	Nat Genet	www.ncbi.nlm.nih.gov/pubmed/29507422
6:32529950	a	g	0.1202	0	0.1202	0.1202	-0.03835	0.007546	-0.01755	0.0193	-5.694e-05	35.743	1.732e-08	??????-???????????????	??????-???????????????	6	32529950	0																					4	1:109817590	1	109822166	rs599839	2019-02-14	29507422	Hoffmann TJ	2018-03-05	Nat Genet	www.ncbi.nlm.nih.gov/pubmed/29507422
19:45372129	a	t	0.7272	0	0.7272	0.7272	0.05087	0.005657	-0.006729	0.0141	-3.199e-05	92.53	8.077e-21	???????????????????+??	???????????????????-??	19	45372129	0																					4	1:109817590	1	109822166	rs599839	2019-02-14	29507422	Hoffmann TJ	2018-03-05	Nat Genet	www.ncbi.nlm.nih.gov/pubmed/29507422
19:45170097	a	g	0.9706	0	0.9706	0.9706	-0.2205	0.01478	0.03785	0.03705	-0.0002184	251.421	2.539e-55	???????????????????-??	???????????????????+??	19	45170097	0																					4	1:109817590	1	109822166	rs599839	2019-02-14	29507422	Hoffmann TJ	2018-03-05	Nat Genet	www.ncbi.nlm.nih.gov/pubmed/29507422
7:21586812	t	c	0.163	0	0.163	0.163	-0.0397	0.006506	-0.0001496	0.01645	-4.232e-05	44.182	2.546e-10	???????-??????????????	???????-??????????????	7	21586812	0																					4	1:109817590	1	109822166	rs599839	2019-02-14	29507422	Hoffmann TJ	2018-03-05	Nat Genet	www.ncbi.nlm.nih.gov/pubmed/29507422
1:63121294	a	g	0.6472	0	0.6472	0.6472	-0.05167	0.004959	0.01055	0.01268	-2.458e-05	120.95	5.446e-27	?-????????????????????	?+????????????????????	1	63121294	0																					4	1:109817590	1	109822166	rs599839	2019-02-14	29507422	Hoffmann TJ	2018-03-05	Nat Genet	www.ncbi.nlm.nih.gov/pubmed/29507422
19:19329924	t	c	0.076	0	0.076	0.076	0.09753	0.009401	0.04063	0.02362	-8.832e-05	148.226	6.502e-33	???????????????????+??	???????????????????+??	19	19329924	0																					4	1:109817590	1	109822166	rs599839	2019-03-28	30718733	Moon S	2019-02-04	Sci Rep	www.ncbi.nlm.nih.gov/pubmed/30718733
6:32416189	a	t	0.1596	0	0.1596	0.1596	-0.03592	0.006726	-0.02703	0.01712	-4.525e-05	44.516	2.155e-10	??????-???????????????	??????-???????????????	6	32416189	0																					4	1:109838264	1	109838264	rs12127701	2019-02-07	30046033	van Setten J	2018-07-25	Nat Commun	www.ncbi.nlm.nih.gov/pubmed/30046033
17:45709375	c	g	0.4406	0	0.4406	0.4406	0.02343	0.004996	0.03537	0.01269	-2.494e-05	47.364	5.188e-11	?????????????????+????	?????????????????+????	17	45709375	0																					4	1:109840629	1	109840629	rs600806	2018-02-23	29326435	Hill WD	2018-01-11	Mol Psychiatry	www.ncbi.nlm.nih.gov/pubmed/29326435
20:39964330	t	c	0.2475	0	0.2475	0.2475	-0.02958	0.00553	-0.01359	0.01409	-3.056e-05	39.68	2.419e-09	????????????????????-?	????????????????????-?	20	39964330	0																					4	1:109840629	1	109842271	rs680434	2018-11-12	30038396	Lee JJ	2018-07-23	Nat Genet	www.ncbi.nlm.nih.gov/pubmed/30038396
19:11197598	t	g	0.1182	0	0.1182	0.1182	0.1933	0.007434	0.007873	0.01864	-5.528e-05	814.245	1.54e-177	???????????????????+??	???????????????????+??	19	11197598	0																					4	1:109840629	1	109845252	rs638542	2018-11-12	30038396	Lee JJ	2018-07-23	Nat Genet	www.ncbi.nlm.nih.gov/pubmed/30038396
5:74966362	t	g	0.148	0	0.148	0.148	-0.03336	0.006775	-0.01715	0.01685	-4.587e-05	34.95	2.575e-08	?????-????????????????	?????-????????????????	5	74966362	0																					4	1:109840629	1	109846278	rs407102	2018-09-17	29844566	Davies G	2018-05-29	Nat Commun	www.ncbi.nlm.nih.gov/pubmed/29844566
20:39787937	t	c	0.6894	0	0.6894	0.6894	0.02474	0.005145	0.02509	0.01291	-2.646e-05	40.818	1.369e-09	????????????????????+?	????????????????????+?	20	39787937	0																					4	1:109840629	1	109886371	rs11102974	2018-01-12	29186694	Lam M	2017-11-28	Cell Rep	www.ncbi.nlm.nih.gov/pubmed/29186694
2:21513801	a	g	0.6812	0	0.6812	0.6812	0.03178	0.005246	-0.009886	0.01335	-2.751e-05	39.883	2.185e-09	??+???????????????????	??-???????????????????	2	21513801	0																					4	1:109840629	1	109891133	rs10127790	2017-07-06	28452372	Gorski M	2017-04-28	Sci Rep	www.ncbi.nlm.nih.gov/pubmed/28452372
19:11029736	a	g	0.2775	0	0.2775	0.2775	0.03124	0.005573	0.01294	0.01433	-3.107e-05	42.632	5.529e-10	???????????????????+??	???????????????????+??	19	11029736	0																					4	1:109851126	1	109967104	rs10858096	2018-02-23	29326435	Hill WD	2018-01-11	Mol Psychiatry	www.ncbi.nlm.nih.gov/pubmed/29326435
19:11061315	a	g	0.269	0	0.269	0.269	0.03256	0.005617	0.01106	0.01448	-3.156e-05	44.287	2.416e-10	???????????????????+??	???????????????????+??	19	11061315	0																					4	1:109851126	1	109967104	rs10858096	2018-09-12	29942086	Savage JE	2018-06-25	Nat Genet	www.ncbi.nlm.nih.gov/pubmed/29942086
2:21419809	a	t	0.8072	0	0.8072	0.8072	-0.09526	0.006006	-0.006942	0.0147	-3.602e-05	309.42	6.461e-68	??-???????????????????	??-???????????????????	2	21419809	0																					4	1:109851126	1	109967104	rs10858096	2018-09-17	29844566	Davies G	2018-05-29	Nat Commun	www.ncbi.nlm.nih.gov/pubmed/29844566
1:55499156	t	c	0.1867	0	0.1867	0.1867	-0.04402	0.006104	0.007187	0.01541	-3.724e-05	58.785	1.718e-13	?-????????????????????	?+????????????????????	1	55499156	0																					4	1:109840629	1	109999838	rs1933182	2010-05-05	20383146	Kottgen A	2010-04-11	Nat Genet	www.ncbi.nlm.nih.gov/pubmed/20383146
2:44057570	a	c	0.9399	0	0.9399	0.9399	-0.1023	0.009916	0.02763	0.02514	-9.827e-05	116.965	3.993e-26	??-???????????????????	??+???????????????????	2	44057570	0																					4	1:109840629	1	110011701	rs2152924	2018-01-12	29186694	Lam M	2017-11-28	Cell Rep	www.ncbi.nlm.nih.gov/pubmed/29186694
2:21457324	a	g	0.9209	0	0.9209	0.9209	-0.09957	0.008738	0.05128	0.02192	-7.631e-05	135.602	3.584e-30	??-???????????????????	??+???????????????????	2	21457324	0																					4	1:109840629	1	110011701	rs2152924	2018-01-12	29186694	Lam M	2017-11-28	Cell Rep	www.ncbi.nlm.nih.gov/pubmed/29186694
5:74357094	a	g	0.1014	0	0.1014	0.1014	-0.06064	0.008058	-0.009634	0.01976	-6.493e-05	71.813	2.547e-16	?????-????????????????	?????-????????????????	5	74357094	0																					4	1:109840629	1	110014170	rs12136063	2016-11-25	26831199	Pattaro C	2016-01-21	Nat Commun	www.ncbi.nlm.nih.gov/pubmed/26831199
19:10967970	a	g	0.7047	0	0.7047	0.7047	-0.02845	0.005454	-0.01468	0.01414	-2.976e-05	38.159	5.174e-09	???????????????????-??	???????????????????-??	19	10967970	0																					4	1:109840629	1	110030945	rs1144593	2018-02-23	29326435	Hill WD	2018-01-11	Mol Psychiatry	www.ncbi.nlm.nih.gov/pubmed/29326435
5:74782639	a	c	0.1257	0	0.1257	0.1257	-0.07204	0.007343	0.01029	0.01792	-5.392e-05	110.54	9.922e-25	?????-????????????????	?????+????????????????	5	74782639	0																					4	1:109840629	1	110030945	rs1144593	2018-09-12	29942086	Savage JE	2018-06-25	Nat Genet	www.ncbi.nlm.nih.gov/pubmed/29942086
19:10914719	c	g	0.8113	0	0.8113	0.8113	-0.06244	0.006312	0.004624	0.01603	-3.985e-05	113.27	2.533e-25	???????????????????-??	???????????????????+??	19	10914719	0																					4	1:109840629	1	110030945	rs1144593	2018-11-12	30038396	Lee JJ	2018-07-23	Nat Genet	www.ncbi.nlm.nih.gov/pubmed/30038396
1:55490318	a	g	0.2572	0	0.2572	0.2572	-0.04025	0.0055	0.01237	0.01416	-3.022e-05	58.107	2.411e-13	?-????????????????????	?+????????????????????	1	55490318	0																					4	1:109840629	1	110040310	rs6666119	2018-11-12	30038396	Lee JJ	2018-07-23	Nat Genet	www.ncbi.nlm.nih.gov/pubmed/30038396
19:45160896	t	c	0.7378	0	0.7378	0.7378	-0.04241	0.005714	0.01217	0.01427	-3.265e-05	60.437	7.519e-14	???????????????????-??	???????????????????+??	19	45160896	0																					4	1:109840629	1	110040310	rs6666119	2019-02-06	30595370	Kichaev G	2018-12-27	Am J Hum Genet	www.ncbi.nlm.nih.gov/pubmed/30595370
1:109825558	a	c	0.0208	0	0.0208	0.0208	0.1013	0.01602	-0.0783	0.04064	-0.0002568	40.381	1.704e-09	?+????????????????????	?-????????????????????	1	109825558	0																					5	1:220970593	1	220970028	rs2642438	2017-06-26	28334899	Spracklen CN	2017-02-21	Hum Mol Genet	www.ncbi.nlm.nih.gov/pubmed/28334899
11:116626258	a	g	0.0671	0	0.0671	0.0671	-0.09173	0.009506	0.05687	0.02472	-9.035e-05	95.446	1.88e-21	???????????-??????????	???????????+??????????	11	116626258	0																					5	1:220970593	1	220970028	rs2642438	2017-06-26	28334899	Spracklen CN	2017-02-21	Hum Mol Genet	www.ncbi.nlm.nih.gov/pubmed/28334899
1:109815746	a	g	0.9598	0	0.9598	0.9598	-0.08849	0.01197	-0.03833	0.02921	-0.0001433	77.267	1.666e-17	?-????????????????????	?-????????????????????	1	109815746	0																					5	1:220970593	1	220970028	rs2642438	2017-06-26	28334899	Spracklen CN	2017-02-21	Hum Mol Genet	www.ncbi.nlm.nih.gov/pubmed/28334899
19:19405405	t	c	0.6649	0	0.6649	0.6649	-0.03086	0.005318	-0.01167	0.01334	-2.826e-05	45.761	1.156e-10	???????????????????-??	???????????????????-??	19	19405405	0																					5	1:220970593	1	220970028	rs2642438	2018-07-28	29403010	Kanai M	2018-02-05	Nat Genet	www.ncbi.nlm.nih.gov/pubmed/29403010
5:74820439	g	ga	0.3832	0	0.3832	0.3832	-0.06762	0.004957	0.007209	0.01246	-2.454e-05	213.893	3.579e-47	?????-????????????????	?????+????????????????	5	74820439	0																					5	1:220970593	1	220970028	rs2642438	2018-11-26	30275531	Klarin D	2018-10-01	Nat Genet	www.ncbi.nlm.nih.gov/pubmed/30275531
5:74705636	a	g	0.7691	0	0.7691	0.7691	0.05606	0.005701	0.002226	0.01414	-3.249e-05	116.936	4.053e-26	?????+????????????????	?????+????????????????	5	74705636	0																					5	1:220970593	1	220970028	rs2642438	2018-11-26	30275531	Klarin D	2018-10-01	Nat Genet	www.ncbi.nlm.nih.gov/pubmed/30275531
16:71931126	t	g	0.5393	0	0.5393	0.5393	0.03158	0.004899	-0.006202	0.01222	-2.399e-05	46.696	7.246e-11	????????????????+?????	????????????????-?????	16	71931126	0																					5	1:220970593	1	220970028	rs2642438	2019-02-14	29507422	Hoffmann TJ	2018-03-05	Nat Genet	www.ncbi.nlm.nih.gov/pubmed/29507422
19:19557353	a	g	0.8199	0	0.8199	0.8199	-0.04731	0.006554	-0.01159	0.01653	-4.294e-05	67.142	2.632e-15	???????????????????-??	???????????????????-??	19	19557353	0																					5	1:220970593	1	220970028	rs2642438	2019-02-14	29507422	Hoffmann TJ	2018-03-05	Nat Genet	www.ncbi.nlm.nih.gov/pubmed/29507422
19:11212179	c	g	0.9391	0	0.9391	0.9391	0.05954	0.01054	0.04439	0.02814	-0.0001112	47.78	4.213e-11	???????????????????+??	???????????????????+??	19	11212179	0																					5	1:220970593	1	220970028	rs2642438	2019-02-14	29507422	Hoffmann TJ	2018-03-05	Nat Genet	www.ncbi.nlm.nih.gov/pubmed/29507422
19:11166016	t	c	0.6393	0	0.6393	0.6393	-0.03896	0.005172	-0.02393	0.01338	-2.675e-05	82.747	1.076e-18	???????????????????-??	???????????????????-??	19	11166016	0																					5	1:220970593	1	220970028	rs2642438	2019-02-14	29507422	Hoffmann TJ	2018-03-05	Nat Genet	www.ncbi.nlm.nih.gov/pubmed/29507422
5:74659587	t	c	0.0935	0	0.0935	0.0935	-0.05756	0.008418	0.009508	0.0208	-7.079e-05	53.11	2.933e-12	?????-????????????????	?????+????????????????	5	74659587	0																					5	1:220970593	1	220970028	rs2642438	2019-02-14	29507422	Hoffmann TJ	2018-03-05	Nat Genet	www.ncbi.nlm.nih.gov/pubmed/29507422
6:32666081	a	c	0.121	0	0.121	0.121	-0.03872	0.007524	-0.009306	0.01927	-5.661e-05	33.804	4.566e-08	??????-???????????????	??????-???????????????	6	32666081	0																					5	1:220970593	1	220970028	rs2642438	2019-02-14	29507422	Hoffmann TJ	2018-03-05	Nat Genet	www.ncbi.nlm.nih.gov/pubmed/29507422
19:45007638	a	g	0.1551	0	0.1551	0.1551	0.03638	0.006922	0.00756	0.01756	-4.789e-05	35.038	2.463e-08	???????????????????+??	???????????????????+??	19	45007638	0																					5	1:220970593	1	220970593	rs2807834	2019-02-14	29507422	Hoffmann TJ	2018-03-05	Nat Genet	www.ncbi.nlm.nih.gov/pubmed/29507422
6:32510104	t	c	0.8738	0	0.8738	0.8738	0.03899	0.007397	0.01472	0.01895	-5.471e-05	37.277	8.041e-09	??????+???????????????	??????+???????????????	6	32510104	0																					5	1:220970593	1	220970593	rs2807834	2019-02-14	29507422	Hoffmann TJ	2018-03-05	Nat Genet	www.ncbi.nlm.nih.gov/pubmed/29507422
19:45588571	t	c	0.3584	0	0.3584	0.3584	0.0342	0.005256	-0.009681	0.01341	-2.763e-05	46.299	8.837e-11	???????????????????+??	???????????????????-??	19	45588571	0																					5	1:220970593	1	220970593	rs2807834	2019-02-14	29507422	Hoffmann TJ	2018-03-05	Nat Genet	www.ncbi.nlm.nih.gov/pubmed/29507422
5:74314884	t	c	0.7429	0	0.7429	0.7429	0.0274	0.005512	0.01396	0.01382	-3.039e-05	35.366	2.091e-08	?????+????????????????	?????+????????????????	5	74314884	0																					5	1:220970593	1	220970593	rs2807834	2019-02-14	29507422	Hoffmann TJ	2018-03-05	Nat Genet	www.ncbi.nlm.nih.gov/pubmed/29507422
1:62973313	c	g	0.8682	0	0.8682	0.8682	-0.04266	0.006879	0.009993	0.01806	-4.732e-05	42.286	6.572e-10	?-????????????????????	?+????????????????????	1	62973313	0																					5	1:220970593	1	220972343	rs867772	2018-11-26	30275531	Klarin D	2018-10-01	Nat Genet	www.ncbi.nlm.nih.gov/pubmed/30275531
2:21100947	t	c	0.1345	0	0.1345	0.1345	0.0426	0.007076	0.006951	0.01794	-5.006e-05	45.273	1.476e-10	??+???????????????????	??+???????????????????	2	21100947	0																					5	1:220970593	1	220973563	rs2642442	2012-01-25	20686565	Teslovich TM	2010-08-05	Nature	www.ncbi.nlm.nih.gov/pubmed/20686565
17:45667550	a	g	0.5024	0	0.5024	0.5024	0.02687	0.00498	0.03031	0.01261	-2.477e-05	53.409	2.526e-12	?????????????????+????	?????????????????+????	17	45667550	0																					5	1:220970593	1	220973563	rs2642442	2012-01-25	20686565	Teslovich TM	2010-08-05	Nature	www.ncbi.nlm.nih.gov/pubmed/20686565
2:21398985	a	c	0.8063	0	0.8063	0.8063	-0.0955	0.005997	-0.004493	0.01472	-3.592e-05	308.76	8.986e-68	??-???????????????????	??-???????????????????	2	21398985	0																					5	1:220970593	1	220973563	rs2642442	2014-05-12	24097068	Willer CJ	2013-10-06	Nat Genet	www.ncbi.nlm.nih.gov/pubmed/24097068
5:74458915	t	c	0.1013	0	0.1013	0.1013	-0.06311	0.008094	-0.006201	0.01981	-6.552e-05	75.496	4.038e-17	?????-????????????????	?????-????????????????	5	74458915	0																					5	1:220970593	1	220973563	rs2642442	2014-05-12	24097068	Willer CJ	2013-10-06	Nat Genet	www.ncbi.nlm.nih.gov/pubmed/24097068
19:11190534	a	g	0.1153	0	0.1153	0.1153	0.195	0.007573	0.005922	0.01896	-5.736e-05	797.042	8.4e-174	???????????????????+??	???????????????????+??	19	11190534	0																					5	1:220970593	1	220973563	rs2642442	2019-02-14	29507422	Hoffmann TJ	2018-03-05	Nat Genet	www.ncbi.nlm.nih.gov/pubmed/29507422
17:45575206	a	g	0.5157	0	0.5157	0.5157	-0.02601	0.004986	-0.0292	0.01265	-2.483e-05	49.748	1.575e-11	?????????????????-????	?????????????????-????	17	45575206	0																					5	1:220970593	1	220973563	rs2642442	2019-02-14	29507422	Hoffmann TJ	2018-03-05	Nat Genet	www.ncbi.nlm.nih.gov/pubmed/29507422
5:74993486	a	c	0.7862	0	0.7862	0.7862	0.04149	0.005916	-0.01621	0.01486	-3.499e-05	52.62	3.747e-12	?????+????????????????	?????-????????????????	5	74993486	0																					5	1:220970593	1	220973563	rs2642442	2019-02-14	29507422	Hoffmann TJ	2018-03-05	Nat Genet	www.ncbi.nlm.nih.gov/pubmed/29507422
19:49208629	c	g	0.5302	0	0.5302	0.5302	-0.03773	0.005063	0.01291	0.01284	-2.552e-05	59.885	9.914e-14	???????????????????-??	???????????????????+??	19	49208629	0																					5	1:220970593	1	220973563	rs2642442	2019-02-14	29507422	Hoffmann TJ	2018-03-05	Nat Genet	www.ncbi.nlm.nih.gov/pubmed/29507422
19:11187324	c	g	0.8819	0	0.8819	0.8819	-0.1919	0.00745	-0.007755	0.01866	-5.55e-05	799.481	2.48e-174	???????????????????-??	???????????????????-??	19	11187324	0																					5	1:220970593	1	220973563	rs2642442	2019-03-12	30670697	Kilpelainen TO	2019-01-22	Nat Commun	www.ncbi.nlm.nih.gov/pubmed/30670697
19:44894070	t	g	0.0395	0	0.0395	0.0395	0.1123	0.0131	0.008848	0.03295	-0.0001715	89.654	3.403e-20	???????????????????+??	???????????????????+??	19	44894070	0																					6	1:234853406	1	234842856	rs661955	2017-02-25	27286809	Ligthart S	2016-06-10	BMC Genomics	www.ncbi.nlm.nih.gov/pubmed/27286809
2:21399974	c	g	0.191	0	0.191	0.191	0.09481	0.006054	0.004463	0.01488	-3.66e-05	298.51	1.511e-65	??+???????????????????	??+???????????????????	2	21399974	0																					6	1:234853406	1	234842856	rs661955	2017-02-25	27286809	Ligthart S	2016-06-10	BMC Genomics	www.ncbi.nlm.nih.gov/pubmed/27286809
19:11174742	t	c	0.2544	0	0.2544	0.2544	0.06101	0.0057	0.02832	0.01448	-3.25e-05	159.62	2.183e-35	???????????????????+??	???????????????????+??	19	11174742	0																					6	1:234853406	1	234849339	rs2587534	2017-06-26	28334899	Spracklen CN	2017-02-21	Hum Mol Genet	www.ncbi.nlm.nih.gov/pubmed/28334899
2:27786188	a	t	0.7485	0	0.7485	0.7485	0.03167	0.005555	-0.005954	0.01386	-3.081e-05	36.593	1.132e-08	??+???????????????????	??-???????????????????	2	27786188	0																					6	1:234853406	1	234851216	rs496800	2019-02-14	29507422	Hoffmann TJ	2018-03-05	Nat Genet	www.ncbi.nlm.nih.gov/pubmed/29507422
2:21205502	t	g	0.2256	0	0.2256	0.2256	0.06413	0.005698	-0.003886	0.01472	-3.248e-05	146.391	1.628e-32	??+???????????????????	??-???????????????????	2	21205502	0																					6	1:234853406	1	234851216	rs496800	2019-02-14	29507422	Hoffmann TJ	2018-03-05	Nat Genet	www.ncbi.nlm.nih.gov/pubmed/29507422
5:74989037	t	c	0.719	0	0.719	0.719	0.04753	0.005387	-0.01747	0.01341	-2.901e-05	83.803	6.344e-19	?????+????????????????	?????-????????????????	5	74989037	0																					6	1:234853406	1	234851216	rs496800	2019-02-14	29507422	Hoffmann TJ	2018-03-05	Nat Genet	www.ncbi.nlm.nih.gov/pubmed/29507422
2:21084445	t	g	0.0667	0	0.0667	0.0667	0.06616	0.009619	0.01781	0.0238	-9.254e-05	62.187	3.135e-14	??+???????????????????	??+???????????????????	2	21084445	0																					6	1:234853406	1	234851216	rs496800	2019-02-14	29507422	Hoffmann TJ	2018-03-05	Nat Genet	www.ncbi.nlm.nih.gov/pubmed/29507422
6:160848743	a	g	0.0193	0	0.0193	0.0193	-0.153	0.01842	0.01608	0.04527	-0.0003388	79.94	4.377e-18	??????-???????????????	??????+???????????????	6	160848743	0																					6	1:234853406	1	234852760	rs553427	2018-07-28	29403010	Kanai M	2018-02-05	Nat Genet	www.ncbi.nlm.nih.gov/pubmed/29403010
2:21398857	g	ga	0.8064	0	0.8064	0.8064	-0.09548	0.006002	-0.004692	0.01473	-3.597e-05	308.409	1.071e-67	??-???????????????????	??-???????????????????	2	21398857	0																					6	1:234853406	1	234853059	rs556107	2018-11-26	30275531	Klarin D	2018-10-01	Nat Genet	www.ncbi.nlm.nih.gov/pubmed/30275531
2:21321724	t	c	0.6619	0	0.6619	0.6619	0.08471	0.005161	-0.02135	0.01293	-2.662e-05	297.97	1.979e-65	??+???????????????????	??-???????????????????	2	21321724	0																					6	1:234853406	1	234853059	rs556107	2019-02-14	29507422	Hoffmann TJ	2018-03-05	Nat Genet	www.ncbi.nlm.nih.gov/pubmed/29507422
1:63074442	a	c	0.3527	0	0.3527	0.3527	0.05161	0.00496	-0.01037	0.01268	-2.459e-05	120.737	6.056e-27	?+????????????????????	?-????????????????????	1	63074442	0																					6	1:234853406	1	234853059	rs556107	2019-02-14	29507422	Hoffmann TJ	2018-03-05	Nat Genet	www.ncbi.nlm.nih.gov/pubmed/29507422
19:19572785	a	g	0.6516	0	0.6516	0.6516	-0.0272	0.005278	-0.008721	0.01309	-2.785e-05	35.533	1.923e-08	???????????????????-??	???????????????????-??	19	19572785	0																					6	1:234853406	1	234853059	rs556107	2019-02-14	29507422	Hoffmann TJ	2018-03-05	Nat Genet	www.ncbi.nlm.nih.gov/pubmed/29507422
1:110032431	t	g	0.9343	0	0.9343	0.9343	-0.07074	0.009495	0.003327	0.02422	-9.011e-05	64.646	9.171e-15	?-????????????????????	?+????????????????????	1	110032431	0																					6	1:234853406	1	234853059	rs556107	2019-02-14	29507422	Hoffmann TJ	2018-03-05	Nat Genet	www.ncbi.nlm.nih.gov/pubmed/29507422
2:44096336	a	t	0.7258	0	0.7258	0.7258	0.05934	0.005464	-0.01275	0.01399	-2.983e-05	131.005	3.569e-29	??+???????????????????	??-???????????????????	2	44096336	0																					6	1:234853406	1	234853059	rs556107	2019-03-12	30670697	Kilpelainen TO	2019-01-22	Nat Commun	www.ncbi.nlm.nih.gov/pubmed/30670697
19:45403216	t	c	0.0276	0	0.0276	0.0276	-0.2004	0.01591	0.06766	0.03891	-0.0002532	172.586	3.337e-38	???????????????????-??	???????????????????+??	19	45403216	0																					6	1:234853406	1	234853268	rs557933	2016-07-08	25961943	Surakka I	2015-05-11	Nat Genet	www.ncbi.nlm.nih.gov/pubmed/25961943
16:71636355	c	g	0.9513	0	0.9513	0.9513	-0.0671	0.01122	0.01675	0.02873	-0.0001259	39.376	2.816e-09	????????????????-?????	????????????????+?????	16	71636355	0																					6	1:234853406	1	234853268	rs557933	2018-07-30	29403010	Kanai M	2018-02-05	Nat Genet	www.ncbi.nlm.nih.gov/pubmed/29403010
11:61602003	c	g	0.7235	0	0.7235	0.7235	-0.03827	0.005245	0.01693	0.01323	-2.748e-05	56.324	5.88e-13	???????????-??????????	???????????+??????????	11	61602003	0																					6	1:234853406	1	234853268	rs557933	2019-02-14	29507422	Hoffmann TJ	2018-03-05	Nat Genet	www.ncbi.nlm.nih.gov/pubmed/29507422
19:19466269	t	c	0.1757	0	0.1757	0.1757	0.05319	0.006592	0.01284	0.01665	-4.343e-05	83.748	6.52e-19	???????????????????+??	???????????????????+??	19	19466269	0																					6	1:234853406	1	234853268	rs557933	2019-02-14	29507422	Hoffmann TJ	2018-03-05	Nat Genet	www.ncbi.nlm.nih.gov/pubmed/29507422
6:32416736	g	gt	0.6608	0	0.6608	0.6608	-0.02715	0.005201	-0.007708	0.01328	-2.698e-05	35.355	2.103e-08	??????-???????????????	??????-???????????????	6	32416736	0																					6	1:234853406	1	234853268	rs557933	2019-02-14	29507422	Hoffmann TJ	2018-03-05	Nat Genet	www.ncbi.nlm.nih.gov/pubmed/29507422
1:63056670	a	g	0.3525	0	0.3525	0.3525	0.05142	0.00496	-0.0113	0.01267	-2.459e-05	119.266	1.264e-26	?+????????????????????	?-????????????????????	1	63056670	0																					6	1:234853406	1	234853268	rs557933	2019-02-14	29507422	Hoffmann TJ	2018-03-05	Nat Genet	www.ncbi.nlm.nih.gov/pubmed/29507422
19:11229765	a	g	0.3521	0	0.3521	0.3521	0.04043	0.005215	0.009801	0.01312	-2.718e-05	77.483	1.496e-17	???????????????????+??	???????????????????+??	19	11229765	0																					6	1:234853406	1	234853406	rs558971	2017-06-26	28334899	Spracklen CN	2017-02-21	Hum Mol Genet	www.ncbi.nlm.nih.gov/pubmed/28334899
9:136136963	t	g	0.4371	0	0.4371	0.4371	0.03474	0.004695	-0.01326	0.01177	-2.203e-05	58.708	1.786e-13	?????????+????????????	?????????-????????????	9	136136963	0																					6	1:234853406	1	234857676	rs484084	2018-11-26	30275531	Klarin D	2018-10-01	Nat Genet	www.ncbi.nlm.nih.gov/pubmed/30275531
1:55711967	a	g	0.3721	0	0.3721	0.3721	0.02531	0.004931	0.008956	0.01241	-2.431e-05	35.415	2.041e-08	?+????????????????????	?+????????????????????	1	55711967	0																					6	1:234853406	1	234858597	rs514230	2012-01-25	20686565	Teslovich TM	2010-08-05	Nature	www.ncbi.nlm.nih.gov/pubmed/20686565
6:32425045	a	g	0.8403	0	0.8403	0.8403	0.03563	0.006726	0.02686	0.01712	-4.524e-05	43.832	3.034e-10	??????+???????????????	??????+???????????????	6	32425045	0																					6	1:234853406	1	234858597	rs514230	2012-01-25	20686565	Teslovich TM	2010-08-05	Nature	www.ncbi.nlm.nih.gov/pubmed/20686565
19:11209629	a	g	0.1256	0	0.1256	0.1256	0.1605	0.007362	0.002821	0.0185	-5.418e-05	567.836	4.97e-124	???????????????????+??	???????????????????+??	19	11209629	0																					6	1:234853406	1	234858597	rs514230	2014-05-12	24097068	Willer CJ	2013-10-06	Nat Genet	www.ncbi.nlm.nih.gov/pubmed/24097068
7:21482567	t	c	0.6124	0	0.6124	0.6124	0.02791	0.004934	-0.004618	0.01235	-2.432e-05	36.228	1.359e-08	???????+??????????????	???????-??????????????	7	21482567	0																					6	1:234853406	1	234858597	rs514230	2014-05-12	24097068	Willer CJ	2013-10-06	Nat Genet	www.ncbi.nlm.nih.gov/pubmed/24097068
19:11187358	t	g	0.882	0	0.882	0.882	-0.1918	0.007451	-0.007741	0.01867	-5.552e-05	798.82	3.46e-174	???????????????????-??	???????????????????-??	19	11187358	0																					6	1:234853406	1	234858597	rs514230	2016-07-08	25961943	Surakka I	2015-05-11	Nat Genet	www.ncbi.nlm.nih.gov/pubmed/25961943
2:21295439	a	t	0.6454	0	0.6454	0.6454	0.08953	0.005096	-0.02072	0.01285	-2.597e-05	342.594	4.044e-75	??+???????????????????	??-???????????????????	2	21295439	0																					6	1:234853406	1	234858597	rs514230	2019-02-14	29507422	Hoffmann TJ	2018-03-05	Nat Genet	www.ncbi.nlm.nih.gov/pubmed/29507422
6:32418114	t	c	0.8407	0	0.8407	0.8407	0.03588	0.006734	0.02686	0.01716	-4.536e-05	44.185	2.543e-10	??????+???????????????	??????+???????????????	6	32418114	0																					6	1:234853406	1	234858597	rs514230	2019-02-14	29507422	Hoffmann TJ	2018-03-05	Nat Genet	www.ncbi.nlm.nih.gov/pubmed/29507422
6:32572737	a	g	0.1205	0	0.1205	0.1205	-0.03827	0.007533	-0.01855	0.0193	-5.675e-05	36.034	1.497e-08	??????-???????????????	??????-???????????????	6	32572737	0																					6	1:234853406	1	234858597	rs514230	2019-02-14	29507422	Hoffmann TJ	2018-03-05	Nat Genet	www.ncbi.nlm.nih.gov/pubmed/29507422
1:62967987	t	c	0.645	0	0.645	0.645	-0.05118	0.004956	0.009094	0.01266	-2.455e-05	119.694	1.021e-26	?-????????????????????	?+????????????????????	1	62967987	0																					6	1:234853406	1	234858597	rs514230	2019-02-14	29507422	Hoffmann TJ	2018-03-05	Nat Genet	www.ncbi.nlm.nih.gov/pubmed/29507422
19:10996391	t	c	0.2756	0	0.2756	0.2756	0.03209	0.005572	0.01376	0.01435	-3.107e-05	45.2	1.531e-10	???????????????????+??	???????????????????+??	19	10996391	0																					6	1:234853406	1	234873275	rs822928	2019-02-08	30595370	Kichaev G	2018-12-27	Am J Hum Genet	www.ncbi.nlm.nih.gov/pubmed/30595370
2:21111763	a	g	0.2302	0	0.2302	0.2302	0.03657	0.005676	0.005289	0.01442	-3.22e-05	51.472	6.652e-12	??+???????????????????	??+???????????????????	2	21111763	0																					7	2:21204025	2	21123352	rs6711016	2012-04-03	22399527	Kristiansson K	2012-03-07	Circ Cardiovasc Genet	www.ncbi.nlm.nih.gov/pubmed/22399527
2:21305685	a	g	0.6653	0	0.6653	0.6653	0.08547	0.005169	-0.01912	0.0129	-2.672e-05	304.884	6.242e-67	??+???????????????????	??-???????????????????	2	21305685	0																					7	2:21225485	2	21135687	rs76588427	2015-10-24	25569183	Vijai J	2015-01-08	Nat Commun	www.ncbi.nlm.nih.gov/pubmed/25569183
11:116653296	t	c	0.9324	0	0.9324	0.9324	0.06381	0.009617	0.03317	0.02426	-9.244e-05	62.969	2.12e-14	???????????+??????????	???????????+??????????	11	116653296	0																					7	2:21204025	2	21198900	rs11902417	2010-10-17	20864672	Waterworth DM	2010-09-23	Arterioscler Thromb Vasc Biol	www.ncbi.nlm.nih.gov/pubmed/20864672
17:45457715	t	c	0.5405	0	0.5405	0.5405	-0.02619	0.004973	-0.02829	0.01269	-2.469e-05	49.481	1.801e-11	?????????????????-????	?????????????????-????	17	45457715	0																					7	2:21204025	2	21204025	rs6544366	2010-10-17	20864672	Waterworth DM	2010-09-23	Arterioscler Thromb Vasc Biol	www.ncbi.nlm.nih.gov/pubmed/20864672
1:63117010	t	c	0.6483	0	0.6483	0.6483	-0.0507	0.004963	0.01155	0.01268	-2.462e-05	115.596	7.919e-26	?-????????????????????	?+????????????????????	1	63117010	0																					7	2:21204025	2	21204025	rs6544366	2018-11-26	30275531	Klarin D	2018-10-01	Nat Genet	www.ncbi.nlm.nih.gov/pubmed/30275531
5:74256272	t	c	0.9004	0	0.9004	0.9004	0.04586	0.00815	0.006797	0.01998	-6.646e-05	40.002	2.059e-09	?????+????????????????	?????+????????????????	5	74256272	0																					7	2:21213193	2	21205457	rs10172650	2017-06-26	28334899	Spracklen CN	2017-02-21	Hum Mol Genet	www.ncbi.nlm.nih.gov/pubmed/28334899
5:74732937	a	t	0.0941	0	0.0941	0.0941	-0.05528	0.008378	0.01392	0.02085	-7.01e-05	48.213	3.394e-11	?????-????????????????	?????+????????????????	5	74732937	0																					7	2:21213193	2	21205457	rs10172650	2017-06-26	28334899	Spracklen CN	2017-02-21	Hum Mol Genet	www.ncbi.nlm.nih.gov/pubmed/28334899
6:160751123	a	c	0.0203	0	0.0203	0.0203	-0.1303	0.018	-0.01555	0.04488	-0.0003237	64.905	8.055e-15	??????-???????????????	??????-???????????????	6	160751123	0																					7	2:21213193	2	21205457	rs10172650	2017-06-26	28334899	Spracklen CN	2017-02-21	Hum Mol Genet	www.ncbi.nlm.nih.gov/pubmed/28334899
19:19264256	t	c	0.8619	0	0.8619	0.8619	-0.04281	0.007258	-0.02409	0.01827	-5.266e-05	50.701	9.783e-12	???????????????????-??	???????????????????-??	19	19264256	0																					7	2:21213193	2	21205457	rs10172650	2017-06-26	28334899	Spracklen CN	2017-02-21	Hum Mol Genet	www.ncbi.nlm.nih.gov/pubmed/28334899
9:136328657	t	c	0.1382	0	0.1382	0.1382	-0.04119	0.006761	-0.005028	0.01716	-4.563e-05	45.675	1.207e-10	?????????-????????????	?????????-????????????	9	136328657	0																					7	2:21204025	2	21205502	rs4564803	2019-02-14	29507422	Hoffmann TJ	2018-03-05	Nat Genet	www.ncbi.nlm.nih.gov/pubmed/29507422
19:11229218	a	g	0.5471	0	0.5471	0.5471	0.03756	0.005057	-0.003691	0.01268	-2.557e-05	63.63	1.524e-14	???????????????????+??	???????????????????-??	19	11229218	0																					7	2:21204025	2	21205502	rs4564803	2019-02-14	29507422	Hoffmann TJ	2018-03-05	Nat Genet	www.ncbi.nlm.nih.gov/pubmed/29507422
1:109930852	t	c	0.7128	0	0.7128	0.7128	-0.03233	0.005233	0.01294	0.01331	-2.736e-05	40.68	1.467e-09	?-????????????????????	?+????????????????????	1	109930852	0																					7	2:21204025	2	21205502	rs4564803	2019-02-14	29507422	Hoffmann TJ	2018-03-05	Nat Genet	www.ncbi.nlm.nih.gov/pubmed/29507422
8:126461739	a	g	0.7835	0	0.7835	0.7835	0.03599	0.005862	-0.01505	0.01497	-3.433e-05	39.996	2.065e-09	????????+?????????????	????????-?????????????	8	126461739	0																					7	2:21204025	2	21205502	rs4564803	2019-02-14	29507422	Hoffmann TJ	2018-03-05	Nat Genet	www.ncbi.nlm.nih.gov/pubmed/29507422
20:39213710	t	c	0.322	0	0.322	0.322	0.03079	0.005054	-0.004664	0.0127	-2.547e-05	42.125	7.122e-10	????????????????????+?	????????????????????-?	20	39213710	0																					7	2:21204025	2	21205502	rs4564803	2019-02-14	29507422	Hoffmann TJ	2018-03-05	Nat Genet	www.ncbi.nlm.nih.gov/pubmed/29507422
6:32553200	a	g	0.8802	0	0.8802	0.8802	0.03919	0.007546	0.0172	0.01935	-5.694e-05	36.995	9.259e-09	??????+???????????????	??????+???????????????	6	32553200	0																					7	2:21204025	2	21205502	rs4564803	2019-02-14	29507422	Hoffmann TJ	2018-03-05	Nat Genet	www.ncbi.nlm.nih.gov/pubmed/29507422
19:10915031	a	g	0.7017	0	0.7017	0.7017	-0.03515	0.005424	0.0002691	0.01403	-2.942e-05	49.25	2.021e-11	???????????????????-??	???????????????????+??	19	10915031	0																					7	2:21204025	2	21205502	rs4564803	2019-02-14	29507422	Hoffmann TJ	2018-03-05	Nat Genet	www.ncbi.nlm.nih.gov/pubmed/29507422
19:45338493	t	c	0.3004	0	0.3004	0.3004	0.07359	0.005523	0.001573	0.01384	-3.048e-05	212.518	7.119e-47	???????????????????+??	???????????????????+??	19	45338493	0																					7	2:21204025	2	21205502	rs4564803	2019-02-14	29507422	Hoffmann TJ	2018-03-05	Nat Genet	www.ncbi.nlm.nih.gov/pubmed/29507422
19:19568244	a	g	0.8214	0	0.8214	0.8214	-0.04762	0.006577	-0.01104	0.01658	-4.323e-05	67.277	2.461e-15	???????????????????-??	???????????????????-??	19	19568244	0																					7	2:21204025	2	21205502	rs4564803	2019-02-14	29507422	Hoffmann TJ	2018-03-05	Nat Genet	www.ncbi.nlm.nih.gov/pubmed/29507422
2:21281097	a	g	0.6487	0	0.6487	0.6487	0.08897	0.00511	-0.01918	0.01279	-2.612e-05	338.522	3.097e-74	??+???????????????????	??-???????????????????	2	21281097	0																					7	2:21204025	2	21205502	rs4564803	2019-02-14	29507422	Hoffmann TJ	2018-03-05	Nat Genet	www.ncbi.nlm.nih.gov/pubmed/29507422
19:11241915	a	g	0.509	0	0.509	0.509	0.03427	0.005026	-0.002615	0.01263	-2.524e-05	53.941	1.936e-12	???????????????????+??	???????????????????-??	19	11241915	0																					7	2:21204025	2	21206183	rs6754295	2009-01-12	19060911	Aulchenko YS	2008-12-07	Nat Genet	www.ncbi.nlm.nih.gov/pubmed/19060911
11:116627097	a	g	0.0661	0	0.0661	0.0661	-0.0928	0.00958	0.05238	0.0249	-9.175e-05	96.94	8.909e-22	???????????-??????????	???????????+??????????	11	116627097	0																					7	2:21204025	2	21206183	rs6754295	2009-01-12	19060911	Aulchenko YS	2008-12-07	Nat Genet	www.ncbi.nlm.nih.gov/pubmed/19060911
1:109800349	a	g	0.0941	0	0.0941	0.0941	0.1186	0.007997	-0.02518	0.0202	-6.398e-05	245.319	5.365e-54	?+????????????????????	?-????????????????????	1	109800349	0																					7	2:21204025	2	21206183	rs6754295	2013-09-24	19936222	Chasman DI	2009-11-20	PLoS Genet	www.ncbi.nlm.nih.gov/pubmed/19936222
1:62908538	a	g	0.6469	0	0.6469	0.6469	-0.05059	0.004967	0.009035	0.0127	-2.466e-05	116.349	5.435e-26	?-????????????????????	?+????????????????????	1	62908538	0																					7	2:21204025	2	21208211	rs7557067	2009-01-12	19060906	Kathiresan S	2008-12-07	Nat Genet	www.ncbi.nlm.nih.gov/pubmed/19060906
2:21435271	c	g	0.8344	0	0.8344	0.8344	-0.09159	0.006379	0.0127	0.01566	-4.065e-05	236.495	4.424e-52	??-???????????????????	??+???????????????????	2	21435271	0																					7	2:21220955	2	21215645	rs12992267	2018-07-28	29403010	Kanai M	2018-02-05	Nat Genet	www.ncbi.nlm.nih.gov/pubmed/29403010
6:32577695	a	c	0.8795	0	0.8795	0.8795	0.03823	0.007533	0.01861	0.0193	-5.675e-05	35.994	1.527e-08	??????+???????????????	??????+???????????????	6	32577695	0																					7	2:21232195	2	21217490	rs13392272	2016-11-10	26780889	Below JE	2016-01-19	Sci Rep	www.ncbi.nlm.nih.gov/pubmed/26780889
9:136269576	a	c	0.904	0	0.904	0.904	0.04845	0.00795	0.003412	0.02001	-6.313e-05	45.094	1.614e-10	?????????+????????????	?????????+????????????	9	136269576	0																					7	2:21232195	2	21217490	rs13392272	2019-02-14	29507422	Hoffmann TJ	2018-03-05	Nat Genet	www.ncbi.nlm.nih.gov/pubmed/29507422
1:109991009	a	c	0.6996	0	0.6996	0.6996	-0.03076	0.005174	0.009472	0.01323	-2.674e-05	38.392	4.605e-09	?-????????????????????	?+????????????????????	1	109991009	0																					7	2:21232195	2	21217490	rs13392272	2019-02-14	29507422	Hoffmann TJ	2018-03-05	Nat Genet	www.ncbi.nlm.nih.gov/pubmed/29507422
19:19608537	a	g	0.6515	0	0.6515	0.6515	-0.02733	0.005279	-0.008432	0.01309	-2.785e-05	35.728	1.745e-08	???????????????????-??	???????????????????-??	19	19608537	0																					7	2:21232195	2	21217490	rs13392272	2019-02-14	29507422	Hoffmann TJ	2018-03-05	Nat Genet	www.ncbi.nlm.nih.gov/pubmed/29507422
6:116324460	a	g	0.6112	0	0.6112	0.6112	-0.02958	0.005046	0.01061	0.01264	-2.541e-05	37.017	9.158e-09	??????-???????????????	??????+???????????????	6	116324460	0																					7	2:21232195	2	21217490	rs13392272	2019-02-14	29507422	Hoffmann TJ	2018-03-05	Nat Genet	www.ncbi.nlm.nih.gov/pubmed/29507422
1:55666477	a	c	0.636	0	0.636	0.636	-0.03062	0.004941	-0.01849	0.01236	-2.441e-05	57.188	3.817e-13	?-????????????????????	?-????????????????????	1	55666477	0																					7	2:21232195	2	21217490	rs13392272	2019-02-14	29507422	Hoffmann TJ	2018-03-05	Nat Genet	www.ncbi.nlm.nih.gov/pubmed/29507422
5:74879890	a	g	0.3762	0	0.3762	0.3762	-0.06614	0.004962	0.005663	0.01245	-2.459e-05	205.641	2.216e-45	?????-????????????????	?????+????????????????	5	74879890	0																					7	2:21232195	2	21217490	rs13392272	2019-02-14	29507422	Hoffmann TJ	2018-03-05	Nat Genet	www.ncbi.nlm.nih.gov/pubmed/29507422
19:45336035	t	c	0.6976	0	0.6976	0.6976	0.07904	0.005414	-0.002738	0.01395	-2.93e-05	248.293	1.213e-54	???????????????????+??	???????????????????-??	19	45336035	0																					7	2:21232195	2	21217490	rs13392272	2019-02-14	29507422	Hoffmann TJ	2018-03-05	Nat Genet	www.ncbi.nlm.nih.gov/pubmed/29507422
17:45649694	a	c	0.5024	0	0.5024	0.5024	0.02686	0.004981	0.03023	0.01262	-2.478e-05	53.275	2.7e-12	?????????????????+????	?????????????????+????	17	45649694	0																					7	2:21232195	2	21217490	rs13392272	2019-02-14	29507422	Hoffmann TJ	2018-03-05	Nat Genet	www.ncbi.nlm.nih.gov/pubmed/29507422
2:21240364	a	g	0.2881	0	0.2881	0.2881	0.0375	0.005313	-0.009138	0.01365	-2.822e-05	54.905	1.195e-12	??+???????????????????	??-???????????????????	2	21240364	0																					7	2:21232195	2	21217490	rs13392272	2019-02-14	29507422	Hoffmann TJ	2018-03-05	Nat Genet	www.ncbi.nlm.nih.gov/pubmed/29507422
19:45445517	a	g	0.0122	0	0.0122	0.0122	-0.1412	0.02247	0.04202	0.05525	-0.0005046	43.364	3.834e-10	???????????????????-??	???????????????????+??	19	45445517	0																					7	2:21232195	2	21217490	rs13392272	2019-02-14	29507422	Hoffmann TJ	2018-03-05	Nat Genet	www.ncbi.nlm.nih.gov/pubmed/29507422
19:49206603	t	c	0.4345	0	0.4345	0.4345	0.0303	0.005107	-0.009634	0.01291	-2.598e-05	38.195	5.081e-09	???????????????????+??	???????????????????-??	19	49206603	0																					7	2:21204025	2	21221035	rs4665710	2016-07-08	25961943	Surakka I	2015-05-11	Nat Genet	www.ncbi.nlm.nih.gov/pubmed/25961943
1:62918198	ca	c	0.6471	0	0.6471	0.6471	-0.05093	0.004986	0.009682	0.01275	-2.484e-05	116.713	4.53e-26	?-????????????????????	?+????????????????????	1	62918198	0																					7	2:21204025	2	21221035	rs4665710	2018-07-05	29875488	Sun BB	2018-06-06	Nature	www.ncbi.nlm.nih.gov/pubmed/29875488
6:32546832	a	g	0.1191	0	0.1191	0.1191	-0.03902	0.007577	-0.01697	0.01929	-5.741e-05	36.476	1.2e-08	??????-???????????????	??????-???????????????	6	32546832	0																					7	2:21204025	2	21221035	rs4665710	2019-02-14	29507422	Hoffmann TJ	2018-03-05	Nat Genet	www.ncbi.nlm.nih.gov/pubmed/29507422
6:160489215	cag	c	0.6895	0	0.6895	0.6895	-0.02744	0.005338	-0.01881	0.01335	-2.85e-05	40.72	1.438e-09	??????-???????????????	??????-???????????????	6	160489215	0																					7	2:21204025	2	21221035	rs4665710	2019-02-14	29507422	Hoffmann TJ	2018-03-05	Nat Genet	www.ncbi.nlm.nih.gov/pubmed/29507422
6:32535637	a	g	0.1328	0	0.1328	0.1328	-0.03807	0.007234	-0.01004	0.01856	-5.234e-05	35.613	1.849e-08	??????-???????????????	??????-???????????????	6	32535637	0																					7	2:21204025	2	21221035	rs4665710	2019-02-14	29507422	Hoffmann TJ	2018-03-05	Nat Genet	www.ncbi.nlm.nih.gov/pubmed/29507422
11:116535703	t	c	0.0477	0	0.0477	0.0477	-0.06761	0.01114	0.06556	0.02999	-0.000124	36.859	9.914e-09	???????????-??????????	???????????+??????????	11	116535703	0																					7	2:21204025	2	21221035	rs4665710	2019-02-14	29507422	Hoffmann TJ	2018-03-05	Nat Genet	www.ncbi.nlm.nih.gov/pubmed/29507422
2:21346556	t	c	0.6617	0	0.6617	0.6617	0.08376	0.005142	-0.01969	0.01283	-2.644e-05	294.996	8.757e-65	??+???????????????????	??-???????????????????	2	21346556	0																					7	2:21204025	2	21221035	rs4665710	2019-02-14	29507422	Hoffmann TJ	2018-03-05	Nat Genet	www.ncbi.nlm.nih.gov/pubmed/29507422
17:45641743	a	g	0.5027	0	0.5027	0.5027	0.0272	0.004983	0.03004	0.01262	-2.479e-05	54.113	1.777e-12	?????????????????+????	?????????????????+????	17	45641743	0																					7	2:21204025	2	21221035	rs4665710	2019-02-14	29507422	Hoffmann TJ	2018-03-05	Nat Genet	www.ncbi.nlm.nih.gov/pubmed/29507422
5:74310193	t	c	0.0824	0	0.0824	0.0824	-0.0485	0.008814	-0.02255	0.02166	-7.769e-05	43.174	4.217e-10	?????-????????????????	?????-????????????????	5	74310193	0																					7	2:21204025	2	21221035	rs4665710	2019-02-14	29507422	Hoffmann TJ	2018-03-05	Nat Genet	www.ncbi.nlm.nih.gov/pubmed/29507422
2:44055510	t	c	0.0602	0	0.0602	0.0602	0.1015	0.009915	-0.02732	0.02512	-9.825e-05	115.057	1.037e-25	??+???????????????????	??-???????????????????	2	44055510	0																					7	2:21204025	2	21221035	rs4665710	2019-02-14	29507422	Hoffmann TJ	2018-03-05	Nat Genet	www.ncbi.nlm.nih.gov/pubmed/29507422
11:126242546	c	g	0.1337	0	0.1337	0.1337	-0.03945	0.007014	-0.003606	0.01746	-4.921e-05	38.893	3.585e-09	???????????-??????????	???????????-??????????	11	126242546	0																					7	2:21204025	2	21221035	rs4665710	2019-02-14	29507422	Hoffmann TJ	2018-03-05	Nat Genet	www.ncbi.nlm.nih.gov/pubmed/29507422
5:74345778	t	c	0.9065	0	0.9065	0.9065	0.04854	0.00833	-3.111e-05	0.02068	-6.94e-05	40.529	1.582e-09	?????+????????????????	?????-????????????????	5	74345778	0																					7	2:21204025	2	21221035	rs4665710	2019-02-14	29507422	Hoffmann TJ	2018-03-05	Nat Genet	www.ncbi.nlm.nih.gov/pubmed/29507422
1:55486361	a	g	0.1464	0	0.1464	0.1464	-0.04026	0.006799	0.006351	0.01741	-4.622e-05	39.527	2.611e-09	?-????????????????????	?+????????????????????	1	55486361	0																					7	2:21232195	2	21221399	rs952275	2017-02-24	27005778	Kettunen J	2016-03-23	Nat Commun	www.ncbi.nlm.nih.gov/pubmed/27005778
1:55660292	c	g	0.1243	0	0.1243	0.1243	0.05346	0.007233	0.01421	0.01784	-5.231e-05	71.843	2.509e-16	?+????????????????????	?+????????????????????	1	55660292	0																					7	2:21204025	2	21225281	rs1042034	2012-01-25	20686565	Teslovich TM	2010-08-05	Nature	www.ncbi.nlm.nih.gov/pubmed/20686565
6:32550111	a	g	0.1206	0	0.1206	0.1206	-0.03851	0.007529	-0.01819	0.01925	-5.669e-05	36.396	1.25e-08	??????-???????????????	??????-???????????????	6	32550111	0																					7	2:21204025	2	21225281	rs1042034	2012-01-25	20686565	Teslovich TM	2010-08-05	Nature	www.ncbi.nlm.nih.gov/pubmed/20686565
2:21448887	t	c	0.1829	0	0.1829	0.1829	-0.07431	0.006356	0.01671	0.01589	-4.04e-05	152.342	8.306e-34	??-???????????????????	??+???????????????????	2	21448887	0																					7	2:21204025	2	21225281	rs1042034	2019-02-08	30595370	Kichaev G	2018-12-27	Am J Hum Genet	www.ncbi.nlm.nih.gov/pubmed/30595370
5:74342387	t	c	0.0939	0	0.0939	0.0939	-0.04701	0.008287	-0.01022	0.0206	-6.867e-05	41.394	1.027e-09	?????-????????????????	?????-????????????????	5	74342387	0																					7	2:21204025	2	21225281	rs1042034	2019-02-14	29507422	Hoffmann TJ	2018-03-05	Nat Genet	www.ncbi.nlm.nih.gov/pubmed/29507422
5:75024380	t	g	0.7722	0	0.7722	0.7722	0.04078	0.005775	-0.01356	0.01451	-3.335e-05	54.054	1.83e-12	?????+????????????????	?????-????????????????	5	75024380	0																					7	2:21204025	2	21225281	rs1042034	2019-02-14	29507422	Hoffmann TJ	2018-03-05	Nat Genet	www.ncbi.nlm.nih.gov/pubmed/29507422
1:63156043	a	g	0.3482	0	0.3482	0.3482	0.0494	0.004982	-0.007742	0.01273	-2.481e-05	110.987	7.934e-25	?+????????????????????	?-????????????????????	1	63156043	0																					7	2:21204025	2	21225281	rs1042034	2019-02-14	29507422	Hoffmann TJ	2018-03-05	Nat Genet	www.ncbi.nlm.nih.gov/pubmed/29507422
2:21345292	a	g	0.6616	0	0.6616	0.6616	0.08383	0.005142	-0.0201	0.01283	-2.643e-05	295.207	7.883e-65	??+???????????????????	??-???????????????????	2	21345292	0																					7	2:21204025	2	21225281	rs1042034	2019-02-14	29507422	Hoffmann TJ	2018-03-05	Nat Genet	www.ncbi.nlm.nih.gov/pubmed/29507422
2:21400661	a	g	0.3387	0	0.3387	0.3387	-0.07043	0.005148	-0.004265	0.01286	-2.652e-05	227.364	4.251e-50	??-???????????????????	??-???????????????????	2	21400661	0																					7	2:21204025	2	21225281	rs1042034	2019-02-14	29507422	Hoffmann TJ	2018-03-05	Nat Genet	www.ncbi.nlm.nih.gov/pubmed/29507422
5:74656175	a	g	0.0939	0	0.0939	0.0939	-0.05686	0.008383	0.009151	0.02072	-7.02e-05	52.333	4.326e-12	?????-????????????????	?????+????????????????	5	74656175	0																					7	2:21204025	2	21225281	rs1042034	2019-02-14	29507422	Hoffmann TJ	2018-03-05	Nat Genet	www.ncbi.nlm.nih.gov/pubmed/29507422
5:74934213	t	g	0.2076	0	0.2076	0.2076	-0.04716	0.005988	0.01624	0.01484	-3.585e-05	67.223	2.527e-15	?????-????????????????	?????+????????????????	5	74934213	0																					7	2:21204025	2	21225281	rs1042034	2019-02-14	29507422	Hoffmann TJ	2018-03-05	Nat Genet	www.ncbi.nlm.nih.gov/pubmed/29507422
6:32657201	a	t	0.121	0	0.121	0.121	-0.03889	0.007523	-0.009425	0.01927	-5.66e-05	34.141	3.858e-08	??????-???????????????	??????-???????????????	6	32657201	0																					7	2:21204025	2	21225281	rs1042034	2019-02-14	29507422	Hoffmann TJ	2018-03-05	Nat Genet	www.ncbi.nlm.nih.gov/pubmed/29507422
9:136270538	t	g	0.9064	0	0.9064	0.9064	0.05422	0.008051	0.001525	0.02031	-6.473e-05	54.258	1.652e-12	?????????+????????????	?????????+????????????	9	136270538	0																					7	2:21204025	2	21225281	rs1042034	2019-02-14	29507422	Hoffmann TJ	2018-03-05	Nat Genet	www.ncbi.nlm.nih.gov/pubmed/29507422
1:234848609	a	g	0.5163	0	0.5163	0.5163	-0.03284	0.004766	0.01381	0.0123	-2.271e-05	50.303	1.194e-11	?-????????????????????	?+????????????????????	1	234848609	0																					7	2:21204025	2	21225281	rs1042034	2019-02-14	29507422	Hoffmann TJ	2018-03-05	Nat Genet	www.ncbi.nlm.nih.gov/pubmed/29507422
5:74993212	g	gt	0.2143	0	0.2143	0.2143	-0.04139	0.005904	0.01619	0.01484	-3.485e-05	52.583	3.817e-12	?????-????????????????	?????+????????????????	5	74993212	0																					7	2:21204025	2	21226560	rs2678379	2016-07-08	25961943	Surakka I	2015-05-11	Nat Genet	www.ncbi.nlm.nih.gov/pubmed/25961943
19:11045502	t	ta	0.7226	0	0.7226	0.7226	-0.03215	0.005576	-0.01271	0.01433	-3.111e-05	44.808	1.863e-10	???????????????????-??	???????????????????-??	19	11045502	0																					7	2:21204025	2	21226560	rs2678379	2019-02-14	29507422	Hoffmann TJ	2018-03-05	Nat Genet	www.ncbi.nlm.nih.gov/pubmed/29507422
19:11173928	t	c	0.2544	0	0.2544	0.2544	0.06105	0.0057	0.02832	0.01448	-3.25e-05	159.819	1.976e-35	???????????????????+??	???????????????????+??	19	11173928	0																					7	2:21204025	2	21226560	rs2678379	2019-02-14	29507422	Hoffmann TJ	2018-03-05	Nat Genet	www.ncbi.nlm.nih.gov/pubmed/29507422
17:45577469	a	g	0.5015	0	0.5015	0.5015	-0.02648	0.004985	-0.02953	0.01263	-2.482e-05	51.477	6.635e-12	?????????????????-????	?????????????????-????	17	45577469	0																					7	2:21204025	2	21226560	rs2678379	2019-02-14	29507422	Hoffmann TJ	2018-03-05	Nat Genet	www.ncbi.nlm.nih.gov/pubmed/29507422
6:32581712	a	g	0.8795	0	0.8795	0.8795	0.03824	0.007533	0.01859	0.0193	-5.674e-05	35.998	1.524e-08	??????+???????????????	??????+???????????????	6	32581712	0																					7	2:21204025	2	21226560	rs2678379	2019-02-14	29507422	Hoffmann TJ	2018-03-05	Nat Genet	www.ncbi.nlm.nih.gov/pubmed/29507422
19:11066781	t	c	0.2517	0	0.2517	0.2517	0.03485	0.005736	0.0146	0.01461	-3.29e-05	50.461	1.103e-11	???????????????????+??	???????????????????+??	19	11066781	0																					7	2:21204025	2	21226560	rs2678379	2019-02-14	29507422	Hoffmann TJ	2018-03-05	Nat Genet	www.ncbi.nlm.nih.gov/pubmed/29507422
19:19429220	t	c	0.1755	0	0.1755	0.1755	0.05374	0.006581	0.0125	0.01665	-4.328e-05	85.42	2.826e-19	???????????????????+??	???????????????????+??	19	19429220	0																					7	2:21204025	2	21226560	rs2678379	2019-02-14	29507422	Hoffmann TJ	2018-03-05	Nat Genet	www.ncbi.nlm.nih.gov/pubmed/29507422
5:74435324	a	g	0.8757	0	0.8757	0.8757	0.06358	0.007367	0.01007	0.01807	-5.427e-05	94.434	3.119e-21	?????+????????????????	?????+????????????????	5	74435324	0																					7	2:21204025	2	21226560	rs2678379	2019-02-14	29507422	Hoffmann TJ	2018-03-05	Nat Genet	www.ncbi.nlm.nih.gov/pubmed/29507422
19:45368424	t	c	0.5514	0	0.5514	0.5514	-0.02799	0.005081	-0.00663	0.01261	-2.58e-05	39.322	2.893e-09	???????????????????-??	???????????????????-??	19	45368424	0																					7	2:21204025	2	21226560	rs2678379	2019-02-14	29507422	Hoffmann TJ	2018-03-05	Nat Genet	www.ncbi.nlm.nih.gov/pubmed/29507422
6:32523147	t	g	0.1276	0	0.1276	0.1276	-0.03963	0.007302	-0.01037	0.0187	-5.332e-05	37.886	5.933e-09	??????-???????????????	??????-???????????????	6	32523147	0																					7	2:21204025	2	21226560	rs2678379	2019-02-14	29507422	Hoffmann TJ	2018-03-05	Nat Genet	www.ncbi.nlm.nih.gov/pubmed/29507422
7:21609175	a	g	0.8282	0	0.8282	0.8282	0.03975	0.006368	-0.004202	0.01605	-4.053e-05	44.786	1.883e-10	???????+??????????????	???????-??????????????	7	21609175	0																					7	2:21204025	2	21226560	rs2678379	2019-02-14	29507422	Hoffmann TJ	2018-03-05	Nat Genet	www.ncbi.nlm.nih.gov/pubmed/29507422
5:74926778	a	g	0.2767	0	0.2767	0.2767	-0.04435	0.005395	0.00497	0.01335	-2.909e-05	77.988	1.162e-17	?????-????????????????	?????+????????????????	5	74926778	0																					7	2:21204025	2	21231524	rs676210	2013-03-06	23247145	Makela KM	2012-12-17	Circ Cardiovasc Genet	www.ncbi.nlm.nih.gov/pubmed/23247145
19:11200412	t	c	0.0595	0	0.0595	0.0595	-0.06354	0.01068	-0.0136	0.02815	-0.0001141	44.19	2.537e-10	???????????????????-??	???????????????????-??	19	11200412	0																					7	2:21204025	2	21231524	rs676210	2013-09-24	19936222	Chasman DI	2009-11-20	PLoS Genet	www.ncbi.nlm.nih.gov/pubmed/19936222
20:39885181	a	t	0.5195	0	0.5195	0.5195	0.02987	0.004726	0.00751	0.01194	-2.232e-05	51.558	6.371e-12	????????????????????+?	????????????????????+?	20	39885181	0																					7	2:21204025	2	21231524	rs676210	2013-09-24	19936222	Chasman DI	2009-11-20	PLoS Genet	www.ncbi.nlm.nih.gov/pubmed/19936222
19:19434042	t	tcacca	0.8254	0	0.8254	0.8254	-0.05421	0.006612	-0.01273	0.01673	-4.369e-05	86.179	1.934e-19	???????????????????-??	???????????????????-??	19	19434042	0																					7	2:21204025	2	21231524	rs676210	2013-09-24	19936222	Chasman DI	2009-11-20	PLoS Genet	www.ncbi.nlm.nih.gov/pubmed/19936222
6:32426280	a	g	0.1601	0	0.1601	0.1601	-0.03599	0.006729	-0.02657	0.01711	-4.529e-05	44.43	2.25e-10	??????-???????????????	??????-???????????????	6	32426280	0																					7	2:21204025	2	21231524	rs676210	2018-11-26	30275531	Klarin D	2018-10-01	Nat Genet	www.ncbi.nlm.nih.gov/pubmed/30275531
19:19716558	t	c	0.0845	0	0.0845	0.0845	0.08715	0.009084	0.02132	0.02293	-8.251e-05	118.576	1.784e-26	???????????????????+??	???????????????????+??	19	19716558	0																					7	2:21204025	2	21231524	rs676210	2019-02-14	29507422	Hoffmann TJ	2018-03-05	Nat Genet	www.ncbi.nlm.nih.gov/pubmed/29507422
2:27784658	t	c	0.2515	0	0.2515	0.2515	-0.03167	0.005555	0.005954	0.01386	-3.082e-05	36.589	1.134e-08	??-???????????????????	??+???????????????????	2	27784658	0																					7	2:21204025	2	21231524	rs676210	2019-02-14	29507422	Hoffmann TJ	2018-03-05	Nat Genet	www.ncbi.nlm.nih.gov/pubmed/29507422
6:32418067	t	g	0.1597	0	0.1597	0.1597	-0.03581	0.006722	-0.02663	0.01711	-4.519e-05	44.15	2.588e-10	??????-???????????????	??????-???????????????	6	32418067	0																					7	2:21204025	2	21231524	rs676210	2019-02-14	29507422	Hoffmann TJ	2018-03-05	Nat Genet	www.ncbi.nlm.nih.gov/pubmed/29507422
1:109930498	a	g	0.2866	0	0.2866	0.2866	0.03271	0.005237	-0.01417	0.01333	-2.74e-05	41.291	1.081e-09	?+????????????????????	?-????????????????????	1	109930498	0																					7	2:21204025	2	21231524	rs676210	2019-02-14	29507422	Hoffmann TJ	2018-03-05	Nat Genet	www.ncbi.nlm.nih.gov/pubmed/29507422
19:45188429	c	g	0.5155	0	0.5155	0.5155	0.0404	0.004991	-0.01485	0.01253	-2.492e-05	70.473	4.976e-16	???????????????????+??	???????????????????-??	19	45188429	0																					7	2:21204025	2	21231524	rs676210	2019-02-14	29507422	Hoffmann TJ	2018-03-05	Nat Genet	www.ncbi.nlm.nih.gov/pubmed/29507422
2:21528396	c	g	0.6816	0	0.6816	0.6816	0.0311	0.005239	-0.009427	0.01335	-2.743e-05	38.36	4.679e-09	??+???????????????????	??-???????????????????	2	21528396	0																					7	2:21204025	2	21231524	rs676210	2019-02-14	29507422	Hoffmann TJ	2018-03-05	Nat Genet	www.ncbi.nlm.nih.gov/pubmed/29507422
2:21074998	a	g	0.0699	0	0.0699	0.0699	0.05541	0.009337	0.02893	0.023	-8.72e-05	51.311	7.209e-12	??+???????????????????	??+???????????????????	2	21074998	0																					7	2:21204025	2	21231524	rs676210	2019-02-14	29507422	Hoffmann TJ	2018-03-05	Nat Genet	www.ncbi.nlm.nih.gov/pubmed/29507422
1:109948138	ca	c	0.9358	0	0.9358	0.9358	-0.05404	0.009627	0.002076	0.02411	-9.26e-05	37.033	9.086e-09	?-????????????????????	?+????????????????????	1	109948138	0																					7	2:21204025	2	21231524	rs676210	2019-02-14	29507422	Hoffmann TJ	2018-03-05	Nat Genet	www.ncbi.nlm.nih.gov/pubmed/29507422
6:32585363	c	g	0.8796	0	0.8796	0.8796	0.03834	0.007539	0.01968	0.0193	-5.683e-05	36.542	1.161e-08	??????+???????????????	??????+???????????????	6	32585363	0																					7	2:21204025	2	21231524	rs676210	2019-02-14	29507422	Hoffmann TJ	2018-03-05	Nat Genet	www.ncbi.nlm.nih.gov/pubmed/29507422
1:55488776	a	c	0.8534	0	0.8534	0.8534	0.04316	0.006799	-0.01006	0.01745	-4.622e-05	44.527	2.143e-10	?+????????????????????	?-????????????????????	1	55488776	0																					7	2:21204025	2	21231524	rs676210	2019-02-14	29507422	Hoffmann TJ	2018-03-05	Nat Genet	www.ncbi.nlm.nih.gov/pubmed/29507422
20:39916401	a	t	0.6035	0	0.6035	0.6035	0.02938	0.004843	-0.0007961	0.01229	-2.343e-05	43.205	4.152e-10	????????????????????+?	????????????????????-?	20	39916401	0																					7	2:21225485	2	21231592	rs6413458	2013-01-30	23118302	Chu AY	2012-11-01	Circ Cardiovasc Genet	www.ncbi.nlm.nih.gov/pubmed/23118302
1:63010110	c	g	0.6473	0	0.6473	0.6473	-0.05171	0.004959	0.01046	0.01268	-2.458e-05	121.214	4.773e-27	?-????????????????????	?+????????????????????	1	63010110	0																					7	2:21232195	2	21232195	rs693	2008-06-16	18193044	Kathiresan S	2008-01-13	Nat Genet	www.ncbi.nlm.nih.gov/pubmed/18193044
19:11069908	a	t	0.3977	0	0.3977	0.3977	0.02488	0.00512	0.01623	0.01314	-2.622e-05	35.146	2.334e-08	???????????????????+??	???????????????????+??	19	11069908	0																					7	2:21232195	2	21232195	rs693	2008-06-16	18193044	Kathiresan S	2008-01-13	Nat Genet	www.ncbi.nlm.nih.gov/pubmed/18193044
20:39925035	a	g	0.4824	0	0.4824	0.4824	-0.02982	0.004723	-0.006801	0.01191	-2.229e-05	51.063	8.161e-12	????????????????????-?	????????????????????-?	20	39925035	0																					7	2:21232195	2	21232195	rs693	2009-01-12	19060911	Aulchenko YS	2008-12-07	Nat Genet	www.ncbi.nlm.nih.gov/pubmed/19060911
5:74876263	a	aaaatat	0.0962	0	0.0962	0.0962	-0.05572	0.008298	0.01549	0.02059	-6.878e-05	49.638	1.664e-11	?????-????????????????	?????+????????????????	5	74876263	0																					7	2:21232195	2	21232195	rs693	2009-01-12	19060911	Aulchenko YS	2008-12-07	Nat Genet	www.ncbi.nlm.nih.gov/pubmed/19060911
5:74964582	a	g	0.263	0	0.263	0.263	-0.05027	0.00551	0.01599	0.01359	-3.035e-05	90.832	1.888e-20	?????-????????????????	?????+????????????????	5	74964582	0																					7	2:21232195	2	21232195	rs693	2009-01-14	19060910	Sabatti C	2008-12-07	Nat Genet	www.ncbi.nlm.nih.gov/pubmed/19060910
2:21389659	t	g	0.6615	0	0.6615	0.6615	0.07061	0.005157	0.004616	0.01286	-2.661e-05	228.328	2.625e-50	??+???????????????????	??+???????????????????	2	21389659	0																					7	2:21232195	2	21232195	rs693	2017-11-01	17463246	Saxena R	2007-04-26	Science	www.ncbi.nlm.nih.gov/pubmed/17463246
5:74305967	a	g	0.7367	0	0.7367	0.7367	0.02665	0.005475	0.01616	0.0137	-2.998e-05	35.316	2.144e-08	?????+????????????????	?????+????????????????	5	74305967	0																					7	2:21232195	2	21232804	rs1041968	2016-07-08	25961943	Surakka I	2015-05-11	Nat Genet	www.ncbi.nlm.nih.gov/pubmed/25961943
2:21205563	a	g	0.6838	0	0.6838	0.6838	0.0321	0.005255	-0.01173	0.01297	-2.761e-05	40.265	1.806e-09	??+???????????????????	??-???????????????????	2	21205563	0																					7	2:21232195	2	21232804	rs1041968	2019-02-14	29507422	Hoffmann TJ	2018-03-05	Nat Genet	www.ncbi.nlm.nih.gov/pubmed/29507422
16:71995980	a	c	0.2677	0	0.2677	0.2677	0.03046	0.005472	-0.005815	0.01383	-2.992e-05	34.735	2.866e-08	????????????????+?????	????????????????-?????	16	71995980	0																					7	2:21232195	2	21232804	rs1041968	2019-02-14	29507422	Hoffmann TJ	2018-03-05	Nat Genet	www.ncbi.nlm.nih.gov/pubmed/29507422
20:39763155	c	g	0.4774	0	0.4774	0.4774	-0.02878	0.004734	-0.009145	0.0119	-2.24e-05	48.998	2.293e-11	????????????????????-?	????????????????????-?	20	39763155	0																					7	2:21232195	2	21232804	rs1041968	2019-02-14	29507422	Hoffmann TJ	2018-03-05	Nat Genet	www.ncbi.nlm.nih.gov/pubmed/29507422
9:136144059	a	t	0.584	0	0.584	0.584	-0.03561	0.004718	0.01465	0.01178	-2.225e-05	60.722	6.522e-14	?????????-????????????	?????????+????????????	9	136144059	0																					7	2:21232195	2	21232804	rs1041968	2019-02-14	29507422	Hoffmann TJ	2018-03-05	Nat Genet	www.ncbi.nlm.nih.gov/pubmed/29507422
17:45763005	a	t	0.4649	0	0.4648	0.4648	0.02607	0.004976	0.02908	0.01267	-2.472e-05	49.794	1.54e-11	?????????????????+????	?????????????????+????	17	45763005	0																					7	2:21232195	2	21232804	rs1041968	2019-02-14	29507422	Hoffmann TJ	2018-03-05	Nat Genet	www.ncbi.nlm.nih.gov/pubmed/29507422
6:32578346	a	g	0.8795	0	0.8795	0.8795	0.03823	0.007534	0.01863	0.0193	-5.676e-05	35.99	1.53e-08	??????+???????????????	??????+???????????????	6	32578346	0																					7	2:21232195	2	21232804	rs1041968	2019-02-14	29507422	Hoffmann TJ	2018-03-05	Nat Genet	www.ncbi.nlm.nih.gov/pubmed/29507422
2:27837673	ct	c	0.7901	0	0.7901	0.7901	-0.03417	0.005932	0.01127	0.01497	-3.515e-05	35.951	1.561e-08	??-???????????????????	??+???????????????????	2	27837673	0																					7	2:21232195	2	21232804	rs1041968	2019-02-14	29507422	Hoffmann TJ	2018-03-05	Nat Genet	www.ncbi.nlm.nih.gov/pubmed/29507422
19:49209543	caa	c	0.4713	0	0.4713	0.4713	0.03829	0.005067	-0.01495	0.01285	-2.556e-05	60.949	5.823e-14	???????????????????+??	???????????????????-??	19	49209543	0																					7	2:21232195	2	21232804	rs1041968	2019-02-14	29507422	Hoffmann TJ	2018-03-05	Nat Genet	www.ncbi.nlm.nih.gov/pubmed/29507422
16:71826025	t	c	0.9469	0	0.9469	0.9469	-0.06267	0.01066	0.0281	0.02704	-0.0001137	36.484	1.196e-08	????????????????-?????	????????????????+?????	16	71826025	0																					7	2:21232195	2	21232804	rs1041968	2019-02-14	29507422	Hoffmann TJ	2018-03-05	Nat Genet	www.ncbi.nlm.nih.gov/pubmed/29507422
11:116634173	t	c	0.1207	0	0.1207	0.1207	-0.04411	0.007276	0.01629	0.01886	-5.291e-05	39.302	2.922e-09	???????????-??????????	???????????+??????????	11	116634173	0																					7	2:21232195	2	21232804	rs1041968	2019-02-14	29507422	Hoffmann TJ	2018-03-05	Nat Genet	www.ncbi.nlm.nih.gov/pubmed/29507422
2:21378431	ct	c	0.1938	0	0.1938	0.1938	0.09559	0.006	0.004503	0.01473	-3.596e-05	309.014	7.916e-68	??+???????????????????	??+???????????????????	2	21378431	0																					7	2:21233972	2	21233972	rs533617	2019-02-14	29507422	Hoffmann TJ	2018-03-05	Nat Genet	www.ncbi.nlm.nih.gov/pubmed/29507422
19:11051667	a	g	0.0221	0	0.0221	0.0221	0.1286	0.01745	-0.0001592	0.0461	-0.0003044	63.349	1.754e-14	???????????????????+??	???????????????????-??	19	11051667	0																					7	2:21233972	2	21233972	rs533617	2019-02-14	29507422	Hoffmann TJ	2018-03-05	Nat Genet	www.ncbi.nlm.nih.gov/pubmed/29507422
19:19423817	a	t	0.3333	0	0.3333	0.3333	0.0311	0.005322	0.01123	0.01337	-2.831e-05	46.046	1.003e-10	???????????????????+??	???????????????????+??	19	19423817	0																					7	2:21233972	2	21233972	rs533617	2019-02-14	29507422	Hoffmann TJ	2018-03-05	Nat Genet	www.ncbi.nlm.nih.gov/pubmed/29507422
19:19413381	a	g	0.6648	0	0.6648	0.6648	-0.03095	0.005316	-0.01165	0.01333	-2.824e-05	46.046	1.003e-10	???????????????????-??	???????????????????-??	19	19413381	0																					7	2:21233972	2	21233972	rs533617	2019-02-14	29507422	Hoffmann TJ	2018-03-05	Nat Genet	www.ncbi.nlm.nih.gov/pubmed/29507422
19:11177759	t	c	0.3057	0	0.3057	0.3057	0.04118	0.00539	0.02249	0.01384	-2.907e-05	83.339	8.003e-19	???????????????????+??	???????????????????+??	19	11177759	0																					7	2:21233972	2	21233972	rs533617	2019-02-14	29507422	Hoffmann TJ	2018-03-05	Nat Genet	www.ncbi.nlm.nih.gov/pubmed/29507422
5:75003056	a	g	0.6378	0	0.6378	0.6378	0.04933	0.004999	-0.007237	0.0126	-2.499e-05	110.618	9.542e-25	?????+????????????????	?????-????????????????	5	75003056	0																					7	2:21233972	2	21233972	rs533617	2019-02-14	29507422	Hoffmann TJ	2018-03-05	Nat Genet	www.ncbi.nlm.nih.gov/pubmed/29507422
6:116309649	t	c	0.635	0	0.635	0.635	-0.03362	0.005084	0.02229	0.01283	-2.578e-05	44.643	2.022e-10	??????-???????????????	??????+???????????????	6	116309649	0																					7	2:21233972	2	21233972	rs533617	2019-02-14	29507422	Hoffmann TJ	2018-03-05	Nat Genet	www.ncbi.nlm.nih.gov/pubmed/29507422
19:11080921	t	c	0.259	0	0.259	0.259	0.04374	0.005689	0.01124	0.0144	-3.237e-05	76.378	2.598e-17	???????????????????+??	???????????????????+??	19	11080921	0																					7	2:21233972	2	21233972	rs533617	2019-02-14	29507422	Hoffmann TJ	2018-03-05	Nat Genet	www.ncbi.nlm.nih.gov/pubmed/29507422
19:19262300	t	c	0.138	0	0.138	0.138	0.0427	0.007264	0.02353	0.01829	-5.276e-05	50.107	1.317e-11	???????????????????+??	???????????????????+??	19	19262300	0																					7	2:21204025	2	21237544	rs673548	2009-01-14	19060910	Sabatti C	2008-12-07	Nat Genet	www.ncbi.nlm.nih.gov/pubmed/19060910
19:11206530	a	t	0.2156	0	0.2156	0.2156	0.0966	0.006025	-0.01665	0.01536	-3.631e-05	289.148	1.63e-63	???????????????????+??	???????????????????-??	19	11206530	0																					7	2:21204025	2	21237544	rs673548	2012-04-03	22399527	Kristiansson K	2012-03-07	Circ Cardiovasc Genet	www.ncbi.nlm.nih.gov/pubmed/22399527
16:56993324	a	c	0.3278	0	0.3278	0.3278	0.04409	0.005152	-0.03139	0.01317	-2.655e-05	74.327	7.244e-17	????????????????+?????	????????????????-?????	16	56993324	0																					7	2:21204025	2	21237544	rs673548	2012-11-21	22916037	Inouye M	2012-08-16	PLoS Genet	www.ncbi.nlm.nih.gov/pubmed/22916037
8:59384181	t	c	0.6627	0	0.6627	0.6627	0.03393	0.00506	-0.001031	0.01268	-2.562e-05	52.982	3.127e-12	????????+?????????????	????????-?????????????	8	59384181	0																					7	2:21204025	2	21237544	rs673548	2013-09-24	19936222	Chasman DI	2009-11-20	PLoS Genet	www.ncbi.nlm.nih.gov/pubmed/19936222
6:32421626	a	c	0.1598	0	0.1598	0.1598	-0.03589	0.006725	-0.0264	0.01711	-4.524e-05	44.167	2.566e-10	??????-???????????????	??????-???????????????	6	32421626	0																					7	2:21204025	2	21237544	rs673548	2013-09-24	19936222	Chasman DI	2009-11-20	PLoS Genet	www.ncbi.nlm.nih.gov/pubmed/19936222
2:21386375	a	g	0.1938	0	0.1938	0.1938	0.0958	0.006001	0.004881	0.01472	-3.596e-05	310.788	3.26e-68	??+???????????????????	??+???????????????????	2	21386375	0																					7	2:21204025	2	21237544	rs673548	2019-02-14	29507422	Hoffmann TJ	2018-03-05	Nat Genet	www.ncbi.nlm.nih.gov/pubmed/29507422
17:45695832	t	c	0.5027	0	0.5027	0.5027	0.02669	0.00498	0.03037	0.01261	-2.477e-05	52.92	3.225e-12	?????????????????+????	?????????????????+????	17	45695832	0																					7	2:21204025	2	21237544	rs673548	2019-02-14	29507422	Hoffmann TJ	2018-03-05	Nat Genet	www.ncbi.nlm.nih.gov/pubmed/29507422
16:56997349	ca	c	0.267	0	0.267	0.267	-0.03436	0.005481	0.007432	0.01398	-3.003e-05	43.68	3.273e-10	????????????????-?????	????????????????+?????	16	56997349	0																					7	2:21204025	2	21237544	rs673548	2019-02-14	29507422	Hoffmann TJ	2018-03-05	Nat Genet	www.ncbi.nlm.nih.gov/pubmed/29507422
16:71981414	ctttg	c	0.7359	0	0.7359	0.7359	-0.02996	0.005504	0.003933	0.01389	-3.027e-05	33.779	4.623e-08	????????????????-?????	????????????????+?????	16	71981414	0																					7	2:21204025	2	21237544	rs673548	2019-02-14	29507422	Hoffmann TJ	2018-03-05	Nat Genet	www.ncbi.nlm.nih.gov/pubmed/29507422
2:21437321	t	g	0.0705	0	0.0705	0.0705	0.04813	0.009509	0.03756	0.02501	-9.039e-05	39.338	2.871e-09	??+???????????????????	??+???????????????????	2	21437321	0																					7	2:21204025	2	21237544	rs673548	2019-02-14	29507422	Hoffmann TJ	2018-03-05	Nat Genet	www.ncbi.nlm.nih.gov/pubmed/29507422
2:21515272	t	c	0.6164	0	0.6164	0.6164	0.03147	0.00503	-0.006733	0.01271	-2.529e-05	43.621	3.371e-10	??+???????????????????	??-???????????????????	2	21515272	0																					7	2:21204025	2	21237544	rs673548	2019-02-14	29507422	Hoffmann TJ	2018-03-05	Nat Genet	www.ncbi.nlm.nih.gov/pubmed/29507422
5:74622121	t	tta	0.4127	0	0.4127	0.4127	-0.06437	0.004885	-0.001034	0.01228	-2.383e-05	207.245	9.941e-46	?????-????????????????	?????-????????????????	5	74622121	0																					7	2:21204025	2	21237544	rs673548	2019-02-14	29507422	Hoffmann TJ	2018-03-05	Nat Genet	www.ncbi.nlm.nih.gov/pubmed/29507422
1:110193054	a	g	0.158	0	0.158	0.158	0.03798	0.006515	5.097e-05	0.01684	-4.244e-05	39.985	2.077e-09	?+????????????????????	?+????????????????????	1	110193054	0																					7	2:21204025	2	21237544	rs673548	2019-02-14	29507422	Hoffmann TJ	2018-03-05	Nat Genet	www.ncbi.nlm.nih.gov/pubmed/29507422
2:21398379	t	c	0.1937	0	0.1937	0.1937	0.0955	0.005997	0.004495	0.01472	-3.592e-05	308.763	8.973e-68	??+???????????????????	??+???????????????????	2	21398379	0																					7	2:21204025	2	21237544	rs673548	2019-02-14	29507422	Hoffmann TJ	2018-03-05	Nat Genet	www.ncbi.nlm.nih.gov/pubmed/29507422
19:45487040	a	g	0.9871	0	0.9871	0.9871	-0.253	0.02463	-0.04551	0.06371	-0.000606	131.264	3.135e-29	???????????????????-??	???????????????????-??	19	45487040	0																					7	2:21204025	2	21237544	rs673548	2019-02-14	29507422	Hoffmann TJ	2018-03-05	Nat Genet	www.ncbi.nlm.nih.gov/pubmed/29507422
6:116242740	t	c	0.5982	0	0.5982	0.5982	-0.03183	0.004978	0.02615	0.01263	-2.472e-05	41.119	1.178e-09	??????-???????????????	??????+???????????????	6	116242740	0																					7	2:21255573	2	21241505	rs12713956	2013-11-29	23726366	Coram MA	2013-05-29	Am J Hum Genet	www.ncbi.nlm.nih.gov/pubmed/23726366
19:11054715	a	g	0.2281	0	0.2281	0.2281	0.02971	0.005965	0.01718	0.01518	-3.558e-05	36.092	1.454e-08	???????????????????+??	???????????????????+??	19	11054715	0																					7	2:21232195	2	21244000	rs10199768	2011-10-20	21943158	Middelberg RP	2011-09-24	BMC Med Genet	www.ncbi.nlm.nih.gov/pubmed/21943158
2:21147693	t	c	0.1696	0	0.1696	0.1696	0.04466	0.006385	-0.01804	0.01584	-4.072e-05	52.285	4.43e-12	??+???????????????????	??-???????????????????	2	21147693	0																					7	2:21250914	2	21250914	rs679899	2018-11-16	30072576	Emilsson V	2018-08-02	Science	www.ncbi.nlm.nih.gov/pubmed/30072576
2:21204025	t	g	0.2259	0	0.2259	0.2259	0.06416	0.005694	-0.003754	0.01472	-3.244e-05	146.817	1.316e-32	??+???????????????????	??-???????????????????	2	21204025	0																					7	2:21250914	2	21250914	rs679899	2018-11-16	30072576	Emilsson V	2018-08-02	Science	www.ncbi.nlm.nih.gov/pubmed/30072576
19:45129089	t	c	0.018	0	0.018	0.018	0.1179	0.01943	-0.01708	0.04804	-0.0003774	42.035	7.451e-10	???????????????????+??	???????????????????-??	19	45129089	0																					7	2:21250914	2	21250914	rs679899	2018-11-16	30072576	Emilsson V	2018-08-02	Science	www.ncbi.nlm.nih.gov/pubmed/30072576
5:74639544	cttgta	c	0.6369	0	0.6369	0.6369	0.06905	0.005032	-0.006562	0.01257	-2.528e-05	217.662	5.435e-48	?????+????????????????	?????-????????????????	5	74639544	0																					7	2:21250914	2	21250914	rs679899	2018-11-16	30072576	Emilsson V	2018-08-02	Science	www.ncbi.nlm.nih.gov/pubmed/30072576
16:72172266	a	g	0.1356	0	0.1356	0.1356	-0.04915	0.007177	0.004689	0.0177	-5.151e-05	54.444	1.505e-12	????????????????-?????	????????????????+?????	16	72172266	0																					7	2:21250914	2	21259612	rs520354	2017-07-18	28240269	Suhre K	2017-02-27	Nat Commun	www.ncbi.nlm.nih.gov/pubmed/28240269
19:45122043	a	c	0.9538	0	0.9538	0.9538	-0.1205	0.01202	-0.001328	0.03017	-0.0001443	119.869	9.349e-27	???????????????????-??	???????????????????-??	19	45122043	0																					7	2:21266774	2	21263900	rs1367117	2012-01-25	20686565	Teslovich TM	2010-08-05	Nature	www.ncbi.nlm.nih.gov/pubmed/20686565
16:71925511	t	g	0.7369	0	0.7369	0.7369	-0.03062	0.005501	0.005742	0.01389	-3.023e-05	34.775	2.809e-08	????????????????-?????	????????????????+?????	16	71925511	0																					7	2:21266774	2	21263900	rs1367117	2012-01-25	20686565	Teslovich TM	2010-08-05	Nature	www.ncbi.nlm.nih.gov/pubmed/20686565
2:21268219	a	c	0.0184	0	0.0184	0.0184	0.09346	0.01784	0.02418	0.04424	-0.0003183	35.88	1.617e-08	??+???????????????????	??+???????????????????	2	21268219	0																					7	2:21266774	2	21263900	rs1367117	2013-09-24	19936222	Chasman DI	2009-11-20	PLoS Genet	www.ncbi.nlm.nih.gov/pubmed/19936222
16:71990651	a	g	0.2736	0	0.2736	0.2736	0.03057	0.005434	-0.001885	0.01369	-2.951e-05	36.85	9.955e-09	????????????????+?????	????????????????-?????	16	71990651	0																					7	2:21266774	2	21263900	rs1367117	2013-09-24	19936222	Chasman DI	2009-11-20	PLoS Genet	www.ncbi.nlm.nih.gov/pubmed/19936222
19:11070633	t	c	0.3976	0	0.3976	0.3976	0.02459	0.00512	0.01613	0.01313	-2.621e-05	34.411	3.37e-08	???????????????????+??	???????????????????+??	19	11070633	0																					7	2:21266774	2	21263900	rs1367117	2014-05-12	24097068	Willer CJ	2013-10-06	Nat Genet	www.ncbi.nlm.nih.gov/pubmed/24097068
6:32419782	t	c	0.8399	0	0.8399	0.8399	0.03552	0.006718	0.02751	0.01711	-4.513e-05	44.017	2.766e-10	??????+???????????????	??????+???????????????	6	32419782	0																					7	2:21266774	2	21263900	rs1367117	2014-05-12	24097068	Willer CJ	2013-10-06	Nat Genet	www.ncbi.nlm.nih.gov/pubmed/24097068
6:32585380	t	c	0.8796	0	0.8796	0.8796	0.03834	0.007539	0.01968	0.0193	-5.683e-05	36.541	1.162e-08	??????+???????????????	??????+???????????????	6	32585380	0																					7	2:21266774	2	21263900	rs1367117	2017-06-26	28334899	Spracklen CN	2017-02-21	Hum Mol Genet	www.ncbi.nlm.nih.gov/pubmed/28334899
2:21419320	c	g	0.8073	0	0.8073	0.8073	-0.09525	0.006006	-0.00693	0.01471	-3.602e-05	309.281	6.925e-68	??-???????????????????	??-???????????????????	2	21419320	0																					7	2:21266774	2	21263900	rs1367117	2017-06-26	28334899	Spracklen CN	2017-02-21	Hum Mol Genet	www.ncbi.nlm.nih.gov/pubmed/28334899
17:45483229	a	g	0.3906	0	0.3906	0.3906	0.02068	0.00508	0.02914	0.01296	-2.579e-05	34.011	4.118e-08	?????????????????+????	?????????????????+????	17	45483229	0																					7	2:21266774	2	21263900	rs1367117	2018-07-28	29403010	Kanai M	2018-02-05	Nat Genet	www.ncbi.nlm.nih.gov/pubmed/29403010
16:71986469	t	c	0.2683	0	0.2683	0.2683	0.03057	0.005464	-0.002957	0.01382	-2.983e-05	36.033	1.498e-08	????????????????+?????	????????????????-?????	16	71986469	0																					7	2:21266774	2	21263900	rs1367117	2019-02-08	30595370	Kichaev G	2018-12-27	Am J Hum Genet	www.ncbi.nlm.nih.gov/pubmed/30595370
16:72207420	a	g	0.8935	0	0.8935	0.8935	0.0577	0.007982	-0.01066	0.01979	-6.366e-05	58.985	1.555e-13	????????????????+?????	????????????????-?????	16	72207420	0																					7	2:21266774	2	21263900	rs1367117	2019-02-14	29507422	Hoffmann TJ	2018-03-05	Nat Genet	www.ncbi.nlm.nih.gov/pubmed/29507422
6:32545912	t	c	0.8796	0	0.8796	0.8796	0.03859	0.007537	0.01884	0.01929	-5.681e-05	36.685	1.081e-08	??????+???????????????	??????+???????????????	6	32545912	0																					7	2:21266774	2	21263900	rs1367117	2019-02-14	29507422	Hoffmann TJ	2018-03-05	Nat Genet	www.ncbi.nlm.nih.gov/pubmed/29507422
6:32416441	t	tcg	0.1634	0	0.1634	0.1634	-0.03528	0.00672	-0.02427	0.01711	-4.517e-05	41.879	8.057e-10	??????-???????????????	??????-???????????????	6	32416441	0																					7	2:21266774	2	21263900	rs1367117	2019-02-14	29507422	Hoffmann TJ	2018-03-05	Nat Genet	www.ncbi.nlm.nih.gov/pubmed/29507422
6:32589065	a	g	0.8876	0	0.8876	0.8876	0.03683	0.007798	0.0246	0.01985	-6.079e-05	33.626	4.992e-08	??????+???????????????	??????+???????????????	6	32589065	0																					7	2:21266774	2	21263900	rs1367117	2019-02-14	29507422	Hoffmann TJ	2018-03-05	Nat Genet	www.ncbi.nlm.nih.gov/pubmed/29507422
1:63118196	a	c	0.6477	0	0.6477	0.6477	-0.05028	0.00496	0.01219	0.01266	-2.459e-05	113.406	2.367e-25	?-????????????????????	?+????????????????????	1	63118196	0																					7	2:21266774	2	21263900	rs1367117	2019-02-14	29507422	Hoffmann TJ	2018-03-05	Nat Genet	www.ncbi.nlm.nih.gov/pubmed/29507422
1:55719847	cat	c	0.15	0	0.15	0.15	0.03729	0.006732	0.01641	0.01667	-4.531e-05	43.077	4.425e-10	?+????????????????????	?+????????????????????	1	55719847	0																					7	2:21266774	2	21263900	rs1367117	2019-02-14	29507422	Hoffmann TJ	2018-03-05	Nat Genet	www.ncbi.nlm.nih.gov/pubmed/29507422
2:27831607	t	c	0.7894	0	0.7894	0.7894	-0.03429	0.005927	0.01092	0.01495	-3.51e-05	36.37	1.266e-08	??-???????????????????	??+???????????????????	2	27831607	0																					7	2:21266774	2	21263900	rs1367117	2019-02-14	29507422	Hoffmann TJ	2018-03-05	Nat Genet	www.ncbi.nlm.nih.gov/pubmed/29507422
17:45746386	ct	c	0.5179	0	0.5179	0.5179	0.02917	0.005	0.02725	0.01268	-2.495e-05	57.414	3.41e-13	?????????????????+????	?????????????????+????	17	45746386	0																					7	2:21266774	2	21263900	rs1367117	2019-02-14	29507422	Hoffmann TJ	2018-03-05	Nat Genet	www.ncbi.nlm.nih.gov/pubmed/29507422
8:126468831	a	c	0.7907	0	0.7907	0.7907	0.03705	0.005926	-0.01316	0.01516	-3.509e-05	42.018	7.515e-10	????????+?????????????	????????-?????????????	8	126468831	0																					7	2:21266774	2	21263900	rs1367117	2019-02-14	29507422	Hoffmann TJ	2018-03-05	Nat Genet	www.ncbi.nlm.nih.gov/pubmed/29507422
5:74299144	t	c	0.2103	0	0.2103	0.2103	-0.03141	0.005941	-0.03159	0.01465	-3.531e-05	50.084	1.332e-11	?????-????????????????	?????-????????????????	5	74299144	0																					7	2:21267210	2	21270554	rs585967	2017-09-28	28714975	Nelson CP	2017-07-17	Nat Genet	www.ncbi.nlm.nih.gov/pubmed/28714975
16:71952354	c	g	0.7342	0	0.7342	0.7342	-0.03008	0.005489	0.004453	0.01383	-3.01e-05	34.105	3.928e-08	????????????????-?????	????????????????+?????	16	71952354	0																					7	2:21267210	2	21274167	rs13011615	2017-02-24	27005778	Kettunen J	2016-03-23	Nat Commun	www.ncbi.nlm.nih.gov/pubmed/27005778
6:32665369	a	g	0.879	0	0.879	0.879	0.03885	0.007525	0.009317	0.01928	-5.662e-05	34.017	4.105e-08	??????+???????????????	??????+???????????????	6	32665369	0																					7	2:21266774	2	21278773	rs934198	2019-02-14	29507422	Hoffmann TJ	2018-03-05	Nat Genet	www.ncbi.nlm.nih.gov/pubmed/29507422
5:74636484	a	c	0.3732	0	0.3732	0.3732	-0.07025	0.004966	0.007998	0.01241	-2.463e-05	229.965	1.158e-50	?????-????????????????	?????+????????????????	5	74636484	0																					7	2:21266774	2	21278773	rs934198	2019-02-14	29507422	Hoffmann TJ	2018-03-05	Nat Genet	www.ncbi.nlm.nih.gov/pubmed/29507422
5:74696693	cattt	c	0.9061	0	0.9061	0.9061	0.05697	0.008399	-0.01034	0.02083	-7.047e-05	51.978	5.165e-12	?????+????????????????	?????-????????????????	5	74696693	0																					7	2:21266774	2	21278773	rs934198	2019-02-14	29507422	Hoffmann TJ	2018-03-05	Nat Genet	www.ncbi.nlm.nih.gov/pubmed/29507422
5:75011059	t	c	0.2149	0	0.2149	0.2149	-0.04214	0.005896	0.01623	0.01479	-3.476e-05	54.734	1.302e-12	?????-????????????????	?????+????????????????	5	75011059	0																					7	2:21266774	2	21278773	rs934198	2019-02-14	29507422	Hoffmann TJ	2018-03-05	Nat Genet	www.ncbi.nlm.nih.gov/pubmed/29507422
17:45583375	a	c	0.5018	0	0.5018	0.5018	-0.02665	0.004984	-0.02929	0.01262	-2.48e-05	51.829	5.566e-12	?????????????????-????	?????????????????-????	17	45583375	0																					7	2:21266774	2	21278773	rs934198	2019-02-14	29507422	Hoffmann TJ	2018-03-05	Nat Genet	www.ncbi.nlm.nih.gov/pubmed/29507422
5:74630277	t	g	0.1123	0	0.1123	0.1123	-0.0711	0.00773	0.01485	0.01889	-5.977e-05	95.27	2.053e-21	?????-????????????????	?????+????????????????	5	74630277	0																					7	2:21266774	2	21278773	rs934198	2019-02-14	29507422	Hoffmann TJ	2018-03-05	Nat Genet	www.ncbi.nlm.nih.gov/pubmed/29507422
1:234867651	a	g	0.498	0	0.498	0.498	0.02732	0.004735	-0.01057	0.01215	-2.241e-05	35.516	1.94e-08	?+????????????????????	?-????????????????????	1	234867651	0																					7	2:21266774	2	21278773	rs934198	2019-02-14	29507422	Hoffmann TJ	2018-03-05	Nat Genet	www.ncbi.nlm.nih.gov/pubmed/29507422
6:32548469	a	g	0.8788	0	0.8788	0.8788	0.03832	0.007491	0.01889	0.01917	-5.612e-05	36.675	1.087e-08	??????+???????????????	??????+???????????????	6	32548469	0																					7	2:21266774	2	21278773	rs934198	2019-02-14	29507422	Hoffmann TJ	2018-03-05	Nat Genet	www.ncbi.nlm.nih.gov/pubmed/29507422
5:74988369	a	g	0.5401	0	0.5401	0.5401	0.03696	0.00483	-0.009396	0.01225	-2.333e-05	64.558	9.582e-15	?????+????????????????	?????-????????????????	5	74988369	0																					7	2:21294975	2	21286057	rs515135	2009-01-14	19060906	Kathiresan S	2008-12-07	Nat Genet	www.ncbi.nlm.nih.gov/pubmed/19060906
5:74832919	t	c	0.1128	0	0.1128	0.1128	-0.07096	0.007703	0.01172	0.01885	-5.935e-05	96.705	1.002e-21	?????-????????????????	?????+????????????????	5	74832919	0																					7	2:21294975	2	21286057	rs515135	2010-10-17	20864672	Waterworth DM	2010-09-23	Arterioscler Thromb Vasc Biol	www.ncbi.nlm.nih.gov/pubmed/20864672
11:126250774	t	c	0.867	0	0.867	0.867	0.03888	0.00704	-0.001086	0.01749	-4.957e-05	36.079	1.464e-08	???????????+??????????	???????????-??????????	11	126250774	0																					7	2:21294975	2	21286057	rs515135	2016-07-08	25961943	Surakka I	2015-05-11	Nat Genet	www.ncbi.nlm.nih.gov/pubmed/25961943
1:109818128	t	c	0.0398	0	0.0398	0.0398	0.09002	0.01198	0.03835	0.02921	-0.0001434	79.713	4.904e-18	?+????????????????????	?+????????????????????	1	109818128	0																					7	2:21294975	2	21286057	rs515135	2018-01-29	29212778	van der Harst P	2017-12-06	Circ Res	www.ncbi.nlm.nih.gov/pubmed/29212778
19:19478023	t	g	0.6512	0	0.6512	0.6512	-0.02779	0.005278	-0.006353	0.0131	-2.785e-05	35.832	1.656e-08	???????????????????-??	???????????????????-??	19	19478023	0																					7	2:21294975	2	21286057	rs515135	2019-02-14	29507422	Hoffmann TJ	2018-03-05	Nat Genet	www.ncbi.nlm.nih.gov/pubmed/29507422
6:32561009	t	c	0.8792	0	0.8792	0.8792	0.03842	0.007521	0.01706	0.01924	-5.657e-05	35.92	1.585e-08	??????+???????????????	??????+???????????????	6	32561009	0																					7	2:21294975	2	21286057	rs515135	2019-02-14	29507422	Hoffmann TJ	2018-03-05	Nat Genet	www.ncbi.nlm.nih.gov/pubmed/29507422
8:126494562	t	c	0.2241	0	0.2241	0.2241	-0.03384	0.005823	0.01442	0.01467	-3.388e-05	35.861	1.632e-08	????????-?????????????	????????+?????????????	8	126494562	0																					7	2:21294975	2	21286057	rs515135	2019-02-14	29507422	Hoffmann TJ	2018-03-05	Nat Genet	www.ncbi.nlm.nih.gov/pubmed/29507422
19:45215884	t	c	0.137	0	0.137	0.137	0.05386	0.007325	0.003097	0.01841	-5.364e-05	65.436	6.176e-15	???????????????????+??	???????????????????+??	19	45215884	0																					7	2:21294975	2	21286057	rs515135	2019-02-14	29507422	Hoffmann TJ	2018-03-05	Nat Genet	www.ncbi.nlm.nih.gov/pubmed/29507422
2:21397035	a	t	0.8061	0	0.8061	0.8061	-0.0955	0.005997	-0.005201	0.01472	-3.591e-05	309.55	6.055e-68	??-???????????????????	??-???????????????????	2	21397035	0																					7	2:21294975	2	21286057	rs515135	2019-02-14	29507422	Hoffmann TJ	2018-03-05	Nat Genet	www.ncbi.nlm.nih.gov/pubmed/29507422
17:45702280	t	c	0.4968	0	0.4968	0.4968	-0.02695	0.004982	-0.03005	0.01261	-2.478e-05	53.404	2.532e-12	?????????????????-????	?????????????????-????	17	45702280	0																					7	2:21294975	2	21286057	rs515135	2019-02-14	29507422	Hoffmann TJ	2018-03-05	Nat Genet	www.ncbi.nlm.nih.gov/pubmed/29507422
17:45486003	a	g	0.3906	0	0.3906	0.3906	0.02067	0.00508	0.02914	0.01296	-2.579e-05	34.006	4.128e-08	?????????????????+????	?????????????????+????	17	45486003	0																					7	2:21294975	2	21286057	rs515135	2019-02-14	29507422	Hoffmann TJ	2018-03-05	Nat Genet	www.ncbi.nlm.nih.gov/pubmed/29507422
19:19448301	a	g	0.8244	0	0.8244	0.8244	-0.05342	0.00658	-0.01149	0.01665	-4.328e-05	83.901	6.042e-19	???????????????????-??	???????????????????-??	19	19448301	0																					7	2:21294975	2	21286057	rs515135	2019-03-28	30510157	Franceschini N	2018-12-03	Nat Commun	www.ncbi.nlm.nih.gov/pubmed/30510157
2:44074431	t	c	0.6753	0	0.6753	0.6753	0.06472	0.005205	-0.01283	0.01321	-2.708e-05	172.84	2.939e-38	??+???????????????????	??-???????????????????	2	44074431	0																					7	2:21294975	2	21288226	rs563290	2019-02-14	29507422	Hoffmann TJ	2018-03-05	Nat Genet	www.ncbi.nlm.nih.gov/pubmed/29507422
6:32599405	a	g	0.1207	0	0.1207	0.1207	-0.03796	0.007528	-0.01856	0.01929	-5.667e-05	35.569	1.889e-08	??????-???????????????	??????-???????????????	6	32599405	0																					7	2:21294975	2	21288226	rs563290	2019-02-14	29507422	Hoffmann TJ	2018-03-05	Nat Genet	www.ncbi.nlm.nih.gov/pubmed/29507422
2:20924244	a	g	0.9456	0	0.9456	0.9456	-0.06255	0.01044	0.01219	0.02687	-0.0001089	40.032	2.029e-09	??-???????????????????	??+???????????????????	2	20924244	0																					7	2:21294975	2	21288226	rs563290	2019-02-14	29507422	Hoffmann TJ	2018-03-05	Nat Genet	www.ncbi.nlm.nih.gov/pubmed/29507422
1:109840169	t	c	0.025	0	0.025	0.025	0.09595	0.01437	0.03686	0.0381	-0.0002064	58.777	1.725e-13	?+????????????????????	?+????????????????????	1	109840169	0																					7	2:21294975	2	21288226	rs563290	2019-02-14	29507422	Hoffmann TJ	2018-03-05	Nat Genet	www.ncbi.nlm.nih.gov/pubmed/29507422
2:169824739	t	ta	0.3951	0	0.3951	0.3951	-0.02298	0.004987	-0.01728	0.01248	-2.488e-05	33.63	4.981e-08	??-???????????????????	??-???????????????????	2	169824739	0																					7	2:21294975	2	21288226	rs563290	2019-02-14	29507422	Hoffmann TJ	2018-03-05	Nat Genet	www.ncbi.nlm.nih.gov/pubmed/29507422
19:19485105	t	c	0.1218	0	0.1218	0.1218	0.06714	0.007727	0.01535	0.01944	-5.969e-05	96.858	9.281e-22	???????????????????+??	???????????????????+??	19	19485105	0																					7	2:21294975	2	21288226	rs563290	2019-02-14	29507422	Hoffmann TJ	2018-03-05	Nat Genet	www.ncbi.nlm.nih.gov/pubmed/29507422
5:74560292	a	g	0.118	0	0.118	0.118	-0.06327	0.007543	-0.002252	0.0185	-5.69e-05	85.405	2.847e-19	?????-????????????????	?????-????????????????	5	74560292	0																					7	2:21294975	2	21288226	rs563290	2019-02-14	29507422	Hoffmann TJ	2018-03-05	Nat Genet	www.ncbi.nlm.nih.gov/pubmed/29507422
2:21463790	a	g	0.1483	0	0.1483	0.1483	0.08041	0.006792	0.004036	0.01656	-4.609e-05	171.345	6.208e-38	??+???????????????????	??+???????????????????	2	21463790	0																					7	2:21294975	2	21288321	rs562338	2008-09-15	18262040	Sandhu MS	2008-02-09	Lancet	www.ncbi.nlm.nih.gov/pubmed/18262040
11:61556039	a	c	0.8101	0	0.8101	0.8101	-0.03518	0.006035	0.01249	0.01513	-3.635e-05	36.634	1.109e-08	???????????-??????????	???????????+??????????	11	61556039	0																					7	2:21294975	2	21288321	rs562338	2008-09-16	18193043	Willer CJ	2008-01-13	Nat Genet	www.ncbi.nlm.nih.gov/pubmed/18193043
2:21112689	a	g	0.6198	0	0.6198	0.6198	-0.0339	0.00494	-0.002879	0.01247	-2.439e-05	57.38	3.467e-13	??-???????????????????	??-???????????????????	2	21112689	0																					7	2:21294975	2	21288321	rs562338	2017-05-15	27790247	He L	2016-11-03	Front Genet	www.ncbi.nlm.nih.gov/pubmed/27790247
5:74623989	t	g	0.0933	0	0.0933	0.0933	-0.05723	0.008421	0.005317	0.02082	-7.082e-05	53.593	2.304e-12	?????-????????????????	?????+????????????????	5	74623989	0																					7	2:21294975	2	21288321	rs562338	2017-05-15	27790247	He L	2016-11-03	Front Genet	www.ncbi.nlm.nih.gov/pubmed/27790247
1:62974458	t	tttac	0.3516	0	0.3516	0.3516	0.0509	0.004961	-0.01175	0.01269	-2.46e-05	116.5	5.04e-26	?+????????????????????	?-????????????????????	1	62974458	0																					7	2:21294975	2	21288321	rs562338	2019-02-14	29507422	Hoffmann TJ	2018-03-05	Nat Genet	www.ncbi.nlm.nih.gov/pubmed/29507422
1:109713271	a	g	0.115	0	0.115	0.115	0.04524	0.007456	0.004506	0.01871	-5.555e-05	45.21	1.523e-10	?+????????????????????	?+????????????????????	1	109713271	0																					7	2:21294975	2	21288321	rs562338	2019-02-14	29507422	Hoffmann TJ	2018-03-05	Nat Genet	www.ncbi.nlm.nih.gov/pubmed/29507422
19:19383755	a	g	0.3351	0	0.3351	0.3351	0.03126	0.005328	0.01161	0.01336	-2.837e-05	46.656	7.394e-11	???????????????????+??	???????????????????+??	19	19383755	0																					7	2:21294975	2	21288321	rs562338	2019-02-14	29507422	Hoffmann TJ	2018-03-05	Nat Genet	www.ncbi.nlm.nih.gov/pubmed/29507422
19:19262698	a	g	0.1381	0	0.1381	0.1381	0.04245	0.007263	0.02422	0.01829	-5.273e-05	49.942	1.43e-11	???????????????????+??	???????????????????+??	19	19262698	0																					7	2:21294975	2	21288321	rs562338	2019-02-14	29507422	Hoffmann TJ	2018-03-05	Nat Genet	www.ncbi.nlm.nih.gov/pubmed/29507422
19:19602821	c	g	0.1809	0	0.1809	0.1809	0.04682	0.006545	0.01164	0.01649	-4.282e-05	66.096	4.44e-15	???????????????????+??	???????????????????+??	19	19602821	0																					7	2:21294975	2	21288321	rs562338	2019-02-14	29507422	Hoffmann TJ	2018-03-05	Nat Genet	www.ncbi.nlm.nih.gov/pubmed/29507422
19:44957310	a	g	0.8721	0	0.8721	0.8721	-0.0453	0.007492	-0.00176	0.01885	-5.61e-05	43.944	2.869e-10	???????????????????-??	???????????????????-??	19	44957310	0																					7	2:21294975	2	21288321	rs562338	2019-02-14	29507422	Hoffmann TJ	2018-03-05	Nat Genet	www.ncbi.nlm.nih.gov/pubmed/29507422
19:11055299	a	t	0.2527	0	0.2527	0.2527	0.0347	0.005736	0.01138	0.0146	-3.291e-05	48.371	3.135e-11	???????????????????+??	???????????????????+??	19	11055299	0																					7	2:21294975	2	21288321	rs562338	2019-02-14	29507422	Hoffmann TJ	2018-03-05	Nat Genet	www.ncbi.nlm.nih.gov/pubmed/29507422
19:11187611	a	g	0.8819	0	0.8819	0.8819	-0.1919	0.007447	-0.007662	0.01866	-5.547e-05	799.755	2.17e-174	???????????????????-??	???????????????????-??	19	11187611	0																					7	2:21294975	2	21291312	rs548145	2019-03-12	30670697	Kilpelainen TO	2019-01-22	Nat Commun	www.ncbi.nlm.nih.gov/pubmed/30670697
19:11247424	a	g	0.4469	0	0.4469	0.4469	-0.03123	0.00506	0.002666	0.01266	-2.559e-05	44.129	2.615e-10	???????????????????-??	???????????????????+??	19	11247424	0																					7	2:21294975	2	21291529	rs668948	2018-01-29	29212778	van der Harst P	2017-12-06	Circ Res	www.ncbi.nlm.nih.gov/pubmed/29212778
6:32425304	a	g	0.8407	0	0.8407	0.8407	0.0363	0.006758	0.02725	0.01721	-4.568e-05	44.982	1.707e-10	??????+???????????????	??????+???????????????	6	32425304	0																					7	2:21294975	2	21291529	rs668948	2019-02-14	29507422	Hoffmann TJ	2018-03-05	Nat Genet	www.ncbi.nlm.nih.gov/pubmed/29507422
6:160608804	a	c	0.9794	0	0.9794	0.9794	0.1063	0.01786	0.01851	0.04355	-0.0003189	45.336	1.43e-10	??????+???????????????	??????+???????????????	6	160608804	0																					7	2:21294975	2	21291529	rs668948	2019-02-14	29507422	Hoffmann TJ	2018-03-05	Nat Genet	www.ncbi.nlm.nih.gov/pubmed/29507422
6:32530648	t	g	0.1197	0	0.1197	0.1197	-0.03858	0.007572	-0.01853	0.01937	-5.734e-05	36.22	1.365e-08	??????-???????????????	??????-???????????????	6	32530648	0																					7	2:21294975	2	21291529	rs668948	2019-02-14	29507422	Hoffmann TJ	2018-03-05	Nat Genet	www.ncbi.nlm.nih.gov/pubmed/29507422
6:32433508	t	c	0.8816	0	0.8816	0.8816	0.03861	0.007631	0.02045	0.01946	-5.823e-05	36.48	1.198e-08	??????+???????????????	??????+???????????????	6	32433508	0																					7	2:21294975	2	21291529	rs668948	2019-02-14	29507422	Hoffmann TJ	2018-03-05	Nat Genet	www.ncbi.nlm.nih.gov/pubmed/29507422
17:45597726	a	c	0.542	0	0.542	0.542	-0.02697	0.004989	-0.02828	0.01271	-2.485e-05	51.521	6.492e-12	?????????????????-????	?????????????????-????	17	45597726	0																					7	2:21294975	2	21291529	rs668948	2019-02-14	29507422	Hoffmann TJ	2018-03-05	Nat Genet	www.ncbi.nlm.nih.gov/pubmed/29507422
6:116265861	t	c	0.6264	0	0.6264	0.6264	-0.02967	0.00507	0.02187	0.01284	-2.565e-05	34.685	2.939e-08	??????-???????????????	??????+???????????????	6	116265861	0																					7	2:21294975	2	21291529	rs668948	2019-02-14	29507422	Hoffmann TJ	2018-03-05	Nat Genet	www.ncbi.nlm.nih.gov/pubmed/29507422
1:62934308	a	g	0.3555	0	0.3555	0.3555	0.05026	0.004964	-0.007584	0.01268	-2.463e-05	115.886	6.851e-26	?+????????????????????	?-????????????????????	1	62934308	0																					7	2:21294975	2	21291529	rs668948	2019-02-14	29507422	Hoffmann TJ	2018-03-05	Nat Genet	www.ncbi.nlm.nih.gov/pubmed/29507422
2:21268824	a	t	0.0132	0	0.0132	0.0132	0.1816	0.02087	-0.05033	0.05049	-0.0004357	83.864	6.155e-19	??+???????????????????	??-???????????????????	2	21268824	0																					7	2:21294975	2	21294975	rs541041	2010-04-14	20339536	Barber MJ	2010-03-22	PLoS One	www.ncbi.nlm.nih.gov/pubmed/20339536
2:21220955	a	g	0.2001	0	0.2001	0.2001	0.05342	0.005979	-0.007462	0.01468	-3.571e-05	91.526	1.335e-20	??+???????????????????	??-???????????????????	2	21220955	0																					7	2:21294975	2	21294975	rs541041	2019-02-14	29507422	Hoffmann TJ	2018-03-05	Nat Genet	www.ncbi.nlm.nih.gov/pubmed/29507422
19:11243409	a	c	0.9749	0	0.9749	0.9749	-0.08955	0.01573	0.03702	0.04166	-0.0002471	34.274	3.61e-08	???????????????????-??	???????????????????+??	19	11243409	0																					7	2:21294975	2	21294975	rs541041	2019-02-14	29507422	Hoffmann TJ	2018-03-05	Nat Genet	www.ncbi.nlm.nih.gov/pubmed/29507422
2:21293135	t	c	0.0447	0	0.0447	0.0447	0.08599	0.01137	-0.01994	0.02753	-0.0001293	64.095	1.207e-14	??+???????????????????	??-???????????????????	2	21293135	0																					7	2:21294975	2	21294975	rs541041	2019-02-14	29507422	Hoffmann TJ	2018-03-05	Nat Genet	www.ncbi.nlm.nih.gov/pubmed/29507422
1:110049457	a	g	0.0564	0	0.0564	0.0564	0.08112	0.01012	-0.007704	0.02598	-0.0001025	73.66	1.011e-16	?+????????????????????	?-????????????????????	1	110049457	0																					7	2:21294975	2	21294975	rs541041	2019-02-14	29507422	Hoffmann TJ	2018-03-05	Nat Genet	www.ncbi.nlm.nih.gov/pubmed/29507422
8:116669769	t	c	0.3398	0	0.3398	0.3398	0.02892	0.005054	-0.00464	0.01275	-2.554e-05	37.036	9.074e-09	????????+?????????????	????????-?????????????	8	116669769	0																					7	2:21294975	2	21294975	rs541041	2019-02-14	29507422	Hoffmann TJ	2018-03-05	Nat Genet	www.ncbi.nlm.nih.gov/pubmed/29507422
1:55500976	t	c	0.1869	0	0.1869	0.1869	-0.04382	0.006115	0.006448	0.01544	-3.738e-05	58.305	2.184e-13	?-????????????????????	?+????????????????????	1	55500976	0																					7	2:21294975	2	21294975	rs541041	2019-02-14	29507422	Hoffmann TJ	2018-03-05	Nat Genet	www.ncbi.nlm.nih.gov/pubmed/29507422
2:21286057	t	c	0.1778	0	0.1778	0.1778	0.1119	0.006182	0.003829	0.01514	-3.817e-05	397.685	4.403e-87	??+???????????????????	??+???????????????????	2	21286057	0																					7	2:21294975	2	21294975	rs541041	2019-02-14	29507422	Hoffmann TJ	2018-03-05	Nat Genet	www.ncbi.nlm.nih.gov/pubmed/29507422
19:45318351	a	g	0.9661	0	0.9661	0.9661	-0.2309	0.01413	-0.0389	0.03512	-0.0001994	337.473	5.231e-74	???????????????????-??	???????????????????-??	19	45318351	0																					7	2:21294975	2	21299867	rs577584	2018-11-26	30275531	Klarin D	2018-10-01	Nat Genet	www.ncbi.nlm.nih.gov/pubmed/30275531
11:116632956	t	c	0.067	0	0.067	0.067	-0.08951	0.00956	0.05178	0.0248	-9.138e-05	90.389	2.356e-20	???????????-??????????	???????????+??????????	11	116632956	0																					7	2:21294975	2	21303616	rs568938	2019-02-14	29507422	Hoffmann TJ	2018-03-05	Nat Genet	www.ncbi.nlm.nih.gov/pubmed/29507422
17:45725931	a	t	0.5139	0	0.5139	0.5139	0.02766	0.004992	0.02956	0.01267	-2.488e-05	54.792	1.265e-12	?????????????????+????	?????????????????+????	17	45725931	0																					7	2:21294975	2	21303616	rs568938	2019-02-14	29507422	Hoffmann TJ	2018-03-05	Nat Genet	www.ncbi.nlm.nih.gov/pubmed/29507422
6:32376471	a	c	0.8077	0	0.8077	0.8077	0.03057	0.00625	0.02264	0.01592	-3.907e-05	37.127	8.668e-09	??????+???????????????	??????+???????????????	6	32376471	0																					7	2:21294975	2	21303616	rs568938	2019-02-14	29507422	Hoffmann TJ	2018-03-05	Nat Genet	www.ncbi.nlm.nih.gov/pubmed/29507422
1:234854779	t	c	0.5177	0	0.5177	0.5177	-0.03195	0.004759	0.0144	0.01226	-2.264e-05	47.501	4.846e-11	?-????????????????????	?+????????????????????	1	234854779	0																					7	2:21294975	2	21303616	rs568938	2019-02-14	29507422	Hoffmann TJ	2018-03-05	Nat Genet	www.ncbi.nlm.nih.gov/pubmed/29507422
19:10951384	a	g	0.1932	0	0.1932	0.1932	0.05762	0.006264	-0.004608	0.0162	-3.926e-05	97.217	7.757e-22	???????????????????+??	???????????????????-??	19	10951384	0																					7	2:21294975	2	21303616	rs568938	2019-02-14	29507422	Hoffmann TJ	2018-03-05	Nat Genet	www.ncbi.nlm.nih.gov/pubmed/29507422
1:109745243	a	g	0.1554	0	0.1554	0.1554	0.04544	0.006516	0.0005748	0.01629	-4.243e-05	58.124	2.39e-13	?+????????????????????	?+????????????????????	1	109745243	0																					7	2:21294975	2	21303616	rs568938	2019-02-14	29507422	Hoffmann TJ	2018-03-05	Nat Genet	www.ncbi.nlm.nih.gov/pubmed/29507422
2:27825715	t	c	0.749	0	0.749	0.749	0.03191	0.005559	-0.007003	0.01385	-3.086e-05	36.771	1.036e-08	??+???????????????????	??-???????????????????	2	27825715	0																					7	2:21294975	2	21303616	rs568938	2019-02-14	29507422	Hoffmann TJ	2018-03-05	Nat Genet	www.ncbi.nlm.nih.gov/pubmed/29507422
19:11230002	t	c	0.4527	0	0.4527	0.4527	-0.03768	0.005059	0.003565	0.01268	-2.559e-05	64.074	1.221e-14	???????????????????-??	???????????????????+??	19	11230002	0																					7	2:21267210	2	21319016	rs672889	2017-06-21	28270201	Nagy R	2017-03-07	Genome Med	www.ncbi.nlm.nih.gov/pubmed/28270201
6:161102643	a	g	0.2991	0	0.2991	0.2991	0.04007	0.005419	-0.01394	0.01365	-2.936e-05	59.006	1.538e-13	??????+???????????????	??????-???????????????	6	161102643	0																					7	2:21417978	2	21327635	rs97458	2018-11-12	30038396	Lee JJ	2018-07-23	Nat Genet	www.ncbi.nlm.nih.gov/pubmed/30038396
1:63057136	t	c	0.6475	0	0.6475	0.6475	-0.05138	0.00496	0.01127	0.01267	-2.459e-05	119.121	1.359e-26	?-????????????????????	?+????????????????????	1	63057136	0																					7	2:21417978	2	21328825	rs312945	2018-10-19	30038396	Lee JJ	2018-07-23	Nat Genet	www.ncbi.nlm.nih.gov/pubmed/30038396
19:11209757	ccaaa	c	0.1242	0	0.1242	0.1242	0.1624	0.007449	0.003367	0.01875	-5.547e-05	568.118	4.31e-124	???????????????????+??	???????????????????+??	19	11209757	0																					7	2:21294975	2	21378805	rs312985	2013-09-24	19936222	Chasman DI	2009-11-20	PLoS Genet	www.ncbi.nlm.nih.gov/pubmed/19936222
6:160985526	a	g	0.08	0	0.08	0.08	-0.1131	0.009163	0.05331	0.0228	-8.393e-05	160.628	1.319e-35	??????-???????????????	??????+???????????????	6	160985526	0																					7	2:21413077	2	21389659	rs4635554	2010-09-10	20657596	Johansen CT	2010-07-25	Nat Genet	www.ncbi.nlm.nih.gov/pubmed/20657596
6:32418710	a	c	0.6607	0	0.6607	0.6607	-0.02734	0.0052	-0.007302	0.01327	-2.696e-05	35.655	1.81e-08	??????-???????????????	??????-???????????????	6	32418710	0																					7	2:21294975	2	21397182	rs506585	2013-09-24	19936222	Chasman DI	2009-11-20	PLoS Genet	www.ncbi.nlm.nih.gov/pubmed/19936222
19:11230645	t	c	0.5473	0	0.5473	0.5473	0.03741	0.005064	-0.003371	0.0127	-2.563e-05	63.126	1.961e-14	???????????????????+??	???????????????????-??	19	11230645	0																					7	2:21294975	2	21397182	rs506585	2013-09-24	19936222	Chasman DI	2009-11-20	PLoS Genet	www.ncbi.nlm.nih.gov/pubmed/19936222
11:61599347	a	g	0.1898	0	0.1898	0.1898	0.03519	0.006027	-0.01305	0.01508	-3.626e-05	36.627	1.113e-08	???????????+??????????	???????????-??????????	11	61599347	0																					7	2:21294975	2	21397182	rs506585	2013-09-24	19936222	Chasman DI	2009-11-20	PLoS Genet	www.ncbi.nlm.nih.gov/pubmed/19936222
1:55515481	t	c	0.615	0	0.615	0.615	-0.02787	0.004916	-0.0005467	0.01246	-2.416e-05	38.302	4.818e-09	?-????????????????????	?-????????????????????	1	55515481	0																					7	2:21294975	2	21399216	rs478442	2017-05-15	27790247	He L	2016-11-03	Front Genet	www.ncbi.nlm.nih.gov/pubmed/27790247
19:19274092	a	g	0.1376	0	0.1376	0.1376	0.04106	0.007267	0.02551	0.01831	-5.28e-05	47.596	4.62e-11	???????????????????+??	???????????????????+??	19	19274092	0																					7	2:21294975	2	21399216	rs478442	2017-05-15	27790247	He L	2016-11-03	Front Genet	www.ncbi.nlm.nih.gov/pubmed/27790247
6:32426389	caa	c	0.84	0	0.84	0.84	0.03604	0.006724	0.02635	0.01711	-4.522e-05	44.471	2.205e-10	??????+???????????????	??????+???????????????	6	32426389	0																					7	2:21428049	2	21414142	rs503662	2015-05-13	21347282	Lettre G	2011-02-10	PLoS Genet	www.ncbi.nlm.nih.gov/pubmed/21347282
16:71949266	t	c	0.4594	0	0.4594	0.4594	-0.03168	0.004903	0.005673	0.01223	-2.403e-05	47.133	5.823e-11	????????????????-?????	????????????????+?????	16	71949266	0																					7	2:21294975	2	21419650	rs10221742	2018-01-29	29212778	van der Harst P	2017-12-06	Circ Res	www.ncbi.nlm.nih.gov/pubmed/29212778
2:21311691	a	g	0.6624	0	0.6624	0.6624	0.08631	0.005162	-0.02149	0.01297	-2.663e-05	309.234	7.091e-68	??+???????????????????	??-???????????????????	2	21311691	0																					7	2:21453733	2	21423532	rs66774912	2018-11-29	30224653	Evangelou E	2018-09-17	Nat Genet	www.ncbi.nlm.nih.gov/pubmed/30224653
16:56993886	a	g	0.672	0	0.672	0.672	-0.04442	0.005154	0.03195	0.01318	-2.657e-05	75.317	4.417e-17	????????????????-?????	????????????????+?????	16	56993886	0																					7	2:21428049	2	21428049	rs312053	2019-02-08	30595370	Kichaev G	2018-12-27	Am J Hum Genet	www.ncbi.nlm.nih.gov/pubmed/30595370
2:21281856	a	g	0.8675	0	0.8675	0.8675	-0.1106	0.006935	-0.01643	0.01718	-4.804e-05	319.718	3.75e-70	??-???????????????????	??-???????????????????	2	21281856	0																					7	2:21453733	2	21428289	rs71435601	2017-06-21	28270201	Nagy R	2017-03-07	Genome Med	www.ncbi.nlm.nih.gov/pubmed/28270201
6:32423707	t	c	0.16	0	0.16	0.16	-0.03644	0.006729	-0.02671	0.01712	-4.528e-05	45.414	1.376e-10	??????-???????????????	??????-???????????????	6	32423707	0																					8	2:27730940	2	27598097	rs4665972	2012-08-20	22747683	Eriksson N	2012-06-30	BMC Med Genet	www.ncbi.nlm.nih.gov/pubmed/22747683
19:19488718	t	c	0.8161	0	0.8161	0.8161	-0.04414	0.006503	-0.01196	0.01637	-4.227e-05	59.991	9.402e-14	???????????????????-??	???????????????????-??	19	19488718	0																					8	2:27730940	2	27598097	rs4665972	2013-11-29	23726366	Coram MA	2013-05-29	Am J Hum Genet	www.ncbi.nlm.nih.gov/pubmed/23726366
6:32416785	t	c	0.8405	0	0.8405	0.8405	0.03578	0.00673	0.02654	0.01712	-4.53e-05	43.94	2.874e-10	??????+???????????????	??????+???????????????	6	32416785	0																					8	2:27730940	2	27598097	rs4665972	2017-08-30	27863252	Astle WJ	2016-11-17	Cell	www.ncbi.nlm.nih.gov/pubmed/27863252
6:116382717	t	tacta	0.5789	0	0.5789	0.5789	-0.03094	0.00496	0.01416	0.01254	-2.454e-05	41.015	1.241e-09	??????-???????????????	??????+???????????????	6	116382717	0																					8	2:27730940	2	27598097	rs4665972	2017-08-30	27863252	Astle WJ	2016-11-17	Cell	www.ncbi.nlm.nih.gov/pubmed/27863252
19:19373689	a	g	0.6652	0	0.6652	0.6652	-0.03123	0.00533	-0.01184	0.01338	-2.839e-05	46.653	7.405e-11	???????????????????-??	???????????????????-??	19	19373689	0																					8	2:27730940	2	27598097	rs4665972	2017-08-30	27863252	Astle WJ	2016-11-17	Cell	www.ncbi.nlm.nih.gov/pubmed/27863252
2:21337306	t	c	0.923	0	0.923	0.923	0.06524	0.009059	-0.0388	0.023	-8.206e-05	53.426	2.504e-12	??+???????????????????	??-???????????????????	2	21337306	0																					8	2:27730940	2	27598097	rs4665972	2018-10-19	30220432	Haas ME	2018-09-06	Am J Hum Genet	www.ncbi.nlm.nih.gov/pubmed/30220432
6:32423152	t	c	0.1598	0	0.1598	0.1598	-0.03639	0.006735	-0.02684	0.01713	-4.537e-05	45.3	1.456e-10	??????-???????????????	??????-???????????????	6	32423152	0																					8	2:27730940	2	27598097	rs4665972	2018-11-19	30220432	Haas ME	2018-09-06	Am J Hum Genet	www.ncbi.nlm.nih.gov/pubmed/30220432
17:45771816	t	c	0.4167	0	0.4167	0.4167	0.02136	0.005032	0.03861	0.01278	-2.529e-05	44.025	2.754e-10	?????????????????+????	?????????????????+????	17	45771816	0																					8	2:27730940	2	27730940	rs1260326	2008-06-22	18454146	Chambers JC	2008-05-04	Nat Genet	www.ncbi.nlm.nih.gov/pubmed/18454146
20:39819871	cttttt	c	0.7779	0	0.7779	0.7779	0.02656	0.005714	0.02013	0.01461	-3.262e-05	33.653	4.924e-08	????????????????????+?	????????????????????+?	20	39819871	0																					8	2:27730940	2	27730940	rs1260326	2009-01-12	19060906	Kathiresan S	2008-12-07	Nat Genet	www.ncbi.nlm.nih.gov/pubmed/19060906
6:32415762	a	g	0.8403	0	0.8403	0.8403	0.03587	0.006722	0.02659	0.01711	-4.52e-05	44.232	2.484e-10	??????+???????????????	??????+???????????????	6	32415762	0																					8	2:27730940	2	27730940	rs1260326	2009-01-14	19060910	Sabatti C	2008-12-07	Nat Genet	www.ncbi.nlm.nih.gov/pubmed/19060910
6:116185900	a	c	0.3631	0	0.3631	0.3631	0.03016	0.005119	-0.03772	0.013	-2.614e-05	35.125	2.359e-08	??????+???????????????	??????-???????????????	6	116185900	0																					8	2:27730940	2	27730940	rs1260326	2010-02-08	20081857	Saxena R	2010-01-17	Nat Genet	www.ncbi.nlm.nih.gov/pubmed/20081857
2:27834152	t	c	0.7486	0	0.7486	0.7486	0.03109	0.005552	-0.006708	0.01383	-3.078e-05	35.061	2.436e-08	??+???????????????????	??-???????????????????	2	27834152	0																					8	2:27730940	2	27730940	rs1260326	2010-05-05	20383146	Kottgen A	2010-04-11	Nat Genet	www.ncbi.nlm.nih.gov/pubmed/20383146
5:74701463	t	c	0.8744	0	0.8744	0.8744	0.07202	0.007346	-0.01114	0.01792	-5.397e-05	109.981	1.312e-24	?????+????????????????	?????-????????????????	5	74701463	0																					8	2:27730940	2	27730940	rs1260326	2010-09-10	20657596	Johansen CT	2010-07-25	Nat Genet	www.ncbi.nlm.nih.gov/pubmed/20657596
6:32421794	a	g	0.8403	0	0.8403	0.8403	0.03589	0.006723	0.02652	0.01711	-4.52e-05	44.236	2.479e-10	??????+???????????????	??????+???????????????	6	32421794	0																					8	2:27730940	2	27730940	rs1260326	2011-10-20	21943158	Middelberg RP	2011-09-24	BMC Med Genet	www.ncbi.nlm.nih.gov/pubmed/21943158
2:20949911	t	c	0.7652	0	0.7652	0.7652	0.03327	0.005735	0.01149	0.01477	-3.288e-05	44.485	2.189e-10	??+???????????????????	??+???????????????????	2	20949911	0																					8	2:27730940	2	27730940	rs1260326	2011-11-18	22001757	Chambers JC	2011-10-16	Nat Genet	www.ncbi.nlm.nih.gov/pubmed/22001757
17:45422628	a	g	0.4529	0	0.4529	0.4529	0.02559	0.004977	0.0329	0.0127	-2.474e-05	51.441	6.756e-12	?????????????????+????	?????????????????+????	17	45422628	0																					8	2:27730940	2	27730940	rs1260326	2012-01-25	20686565	Teslovich TM	2010-08-05	Nature	www.ncbi.nlm.nih.gov/pubmed/20686565
7:21496496	t	c	0.6315	0	0.6315	0.6315	0.02752	0.004997	0.001138	0.01273	-2.496e-05	36.326	1.294e-08	???????+??????????????	???????+??????????????	7	21496496	0																					8	2:27730940	2	27730940	rs1260326	2012-01-25	20686565	Teslovich TM	2010-08-05	Nature	www.ncbi.nlm.nih.gov/pubmed/20686565
19:19289179	a	g	0.1434	0	0.1434	0.1434	0.04049	0.007121	0.02378	0.01797	-5.071e-05	47.495	4.859e-11	???????????????????+??	???????????????????+??	19	19289179	0																					8	2:27730940	2	27730940	rs1260326	2012-02-28	22286219	Kettunen J	2012-01-29	Nat Genet	www.ncbi.nlm.nih.gov/pubmed/22286219
1:109744891	t	c	0.1571	0	0.1571	0.1571	0.04503	0.006475	0.0007504	0.01621	-4.191e-05	57.844	2.75e-13	?+????????????????????	?+????????????????????	1	109744891	0																					8	2:27730940	2	27730940	rs1260326	2012-06-22	22558069	Osman W	2012-04-27	PLoS One	www.ncbi.nlm.nih.gov/pubmed/22558069
1:62908235	t	c	0.6469	0	0.6469	0.6469	-0.05058	0.004967	0.00902	0.0127	-2.466e-05	116.317	5.521e-26	?-????????????????????	?+????????????????????	1	62908235	0																					8	2:27730940	2	27730940	rs1260326	2012-11-21	22916037	Inouye M	2012-08-16	PLoS Genet	www.ncbi.nlm.nih.gov/pubmed/22916037
1:62917796	t	g	0.6467	0	0.6467	0.6467	-0.05079	0.004967	0.00863	0.01269	-2.466e-05	117.576	2.943e-26	?-????????????????????	?+????????????????????	1	62917796	0																					8	2:27730940	2	27730940	rs1260326	2012-12-21	23022100	Franceschini N	2012-09-26	Am J Hum Genet	www.ncbi.nlm.nih.gov/pubmed/23022100
20:39228660	t	ta	0.3813	0	0.3813	0.3813	0.02939	0.004849	-0.01191	0.01218	-2.347e-05	39.174	3.115e-09	????????????????????+?	????????????????????-?	20	39228660	0																					8	2:27730940	2	27730940	rs1260326	2012-12-21	23022100	Franceschini N	2012-09-26	Am J Hum Genet	www.ncbi.nlm.nih.gov/pubmed/23022100
6:116362619	t	c	0.4211	0	0.4211	0.4211	0.03121	0.004957	-0.01595	0.01251	-2.452e-05	41.391	1.028e-09	??????+???????????????	??????-???????????????	6	116362619	0																					8	2:27730940	2	27730940	rs1260326	2012-12-21	23022100	Franceschini N	2012-09-26	Am J Hum Genet	www.ncbi.nlm.nih.gov/pubmed/23022100
5:74615021	t	c	0.3385	0	0.3385	0.3385	-0.06396	0.005094	-0.00619	0.01274	-2.592e-05	193.634	8.972e-43	?????-????????????????	?????-????????????????	5	74615021	0																					8	2:27730940	2	27730940	rs1260326	2012-12-21	23022100	Franceschini N	2012-09-26	Am J Hum Genet	www.ncbi.nlm.nih.gov/pubmed/23022100
6:32390857	a	g	0.1707	0	0.1707	0.1707	-0.03486	0.006556	-0.02107	0.01659	-4.299e-05	41.725	8.702e-10	??????-???????????????	??????-???????????????	6	32390857	0																					8	2:27730940	2	27730940	rs1260326	2012-12-21	23022100	Franceschini N	2012-09-26	Am J Hum Genet	www.ncbi.nlm.nih.gov/pubmed/23022100
6:32554762	t	c	0.1183	0	0.1183	0.1183	-0.03929	0.007614	-0.01787	0.01953	-5.797e-05	36.727	1.059e-08	??????-???????????????	??????-???????????????	6	32554762	0																					8	2:27730940	2	27730940	rs1260326	2013-01-30	23118302	Chu AY	2012-11-01	Circ Cardiovasc Genet	www.ncbi.nlm.nih.gov/pubmed/23118302
5:74846297	a	g	0.7688	0	0.7688	0.7688	0.05621	0.005699	0.001694	0.01414	-3.246e-05	117.287	3.4e-26	?????+????????????????	?????+????????????????	5	74846297	0																					8	2:27730940	2	27730940	rs1260326	2013-03-15	23263486	Kottgen A	2012-12-23	Nat Genet	www.ncbi.nlm.nih.gov/pubmed/23263486
6:116325559	t	c	0.5781	0	0.5781	0.5781	-0.03115	0.004955	0.01613	0.01251	-2.45e-05	41.213	1.124e-09	??????-???????????????	??????+???????????????	6	116325559	0																					8	2:27730940	2	27730940	rs1260326	2013-08-01	23505323	Weissglas-Volkov D	2013-03-15	J Med Genet	www.ncbi.nlm.nih.gov/pubmed/23505323
19:19727152	a	g	0.9149	0	0.9149	0.9149	-0.08609	0.009075	-0.02181	0.02293	-8.234e-05	116.261	5.679e-26	???????????????????-??	???????????????????-??	19	19727152	0																					8	2:27730940	2	27730940	rs1260326	2013-09-04	20139978	Kamatani Y	2010-02-07	Nat Genet	www.ncbi.nlm.nih.gov/pubmed/20139978
5:74896798	a	g	0.2086	0	0.2086	0.2086	-0.06025	0.005926	-0.0005604	0.01466	-3.51e-05	123.923	1.231e-27	?????-????????????????	?????-????????????????	5	74896798	0																					8	2:27730940	2	27730940	rs1260326	2013-09-24	19936222	Chasman DI	2009-11-20	PLoS Genet	www.ncbi.nlm.nih.gov/pubmed/19936222
1:109935427	a	g	0.2868	0	0.2868	0.2868	0.03251	0.005234	-0.01333	0.01331	-2.737e-05	41.034	1.229e-09	?+????????????????????	?-????????????????????	1	109935427	0																					8	2:27730940	2	27730940	rs1260326	2013-09-24	19936222	Chasman DI	2009-11-20	PLoS Genet	www.ncbi.nlm.nih.gov/pubmed/19936222
16:57001254	t	tcaca	0.8153	0	0.8153	0.8153	0.03904	0.006322	-0.009642	0.01569	-3.996e-05	42.307	6.504e-10	????????????????+?????	????????????????-?????	16	57001254	0																					8	2:27730940	2	27730940	rs1260326	2013-09-24	19936222	Chasman DI	2009-11-20	PLoS Genet	www.ncbi.nlm.nih.gov/pubmed/19936222
2:21392289	c	g	0.1938	0	0.1938	0.1938	0.09551	0.005997	0.005129	0.01472	-3.592e-05	309.533	6.106e-68	??+???????????????????	??+???????????????????	2	21392289	0																					8	2:27730940	2	27730940	rs1260326	2013-09-24	19936222	Chasman DI	2009-11-20	PLoS Genet	www.ncbi.nlm.nih.gov/pubmed/19936222
2:21396551	a	g	0.8061	0	0.8061	0.8061	-0.0955	0.005997	-0.00521	0.01472	-3.592e-05	309.559	6.028e-68	??-???????????????????	??-???????????????????	2	21396551	0																					8	2:27730940	2	27730940	rs1260326	2013-09-24	19936222	Chasman DI	2009-11-20	PLoS Genet	www.ncbi.nlm.nih.gov/pubmed/19936222
16:71997675	c	g	0.7555	0	0.7555	0.7555	0.03477	0.005706	-0.005719	0.01449	-3.253e-05	41.886	8.027e-10	????????????????+?????	????????????????-?????	16	71997675	0																					8	2:27730940	2	27730940	rs1260326	2013-09-24	19936222	Chasman DI	2009-11-20	PLoS Genet	www.ncbi.nlm.nih.gov/pubmed/19936222
16:72221984	a	g	0.1097	0	0.1097	0.1097	-0.05914	0.007877	0.01574	0.01945	-6.201e-05	62.3	2.963e-14	????????????????-?????	????????????????+?????	16	72221984	0																					8	2:27730940	2	27730940	rs1260326	2013-11-05	20139978	Kamatani Y	2010-02-07	Nat Genet	www.ncbi.nlm.nih.gov/pubmed/20139978
5:74986576	a	g	0.281	0	0.281	0.281	-0.0475	0.005387	0.01742	0.01341	-2.901e-05	83.722	6.608e-19	?????-????????????????	?????+????????????????	5	74986576	0																					8	2:27730940	2	27730940	rs1260326	2014-03-01	23903356	Hayes MG	2013-07-31	Diabetes	www.ncbi.nlm.nih.gov/pubmed/23903356
11:116710968	a	g	0.2818	0	0.2818	0.2818	-0.03258	0.005321	-0.006004	0.01326	-2.832e-05	47.586	4.644e-11	???????????-??????????	???????????-??????????	11	116710968	0																					8	2:27730940	2	27730940	rs1260326	2014-03-01	23903356	Hayes MG	2013-07-31	Diabetes	www.ncbi.nlm.nih.gov/pubmed/23903356
19:11201988	g	gt	0.1187	0	0.1187	0.1187	0.192	0.007431	0.008389	0.01862	-5.522e-05	805.013	1.56e-175	???????????????????+??	???????????????????+??	19	11201988	0																					8	2:27730940	2	27730940	rs1260326	2014-05-12	24097068	Willer CJ	2013-10-06	Nat Genet	www.ncbi.nlm.nih.gov/pubmed/24097068
19:11190481	t	g	0.1127	0	0.1127	0.1127	0.195	0.007688	0.01544	0.01928	-5.911e-05	784.814	3.8e-171	???????????????????+??	???????????????????+??	19	11190481	0																					8	2:27730940	2	27730940	rs1260326	2014-05-12	24097068	Willer CJ	2013-10-06	Nat Genet	www.ncbi.nlm.nih.gov/pubmed/24097068
2:21391892	a	g	0.8061	0	0.8061	0.8061	-0.09558	0.005997	-0.005118	0.01472	-3.592e-05	309.976	4.892e-68	??-???????????????????	??-???????????????????	2	21391892	0																					8	2:27730940	2	27730940	rs1260326	2014-08-02	24386095	Zhou L	2013-12-30	PLoS One	www.ncbi.nlm.nih.gov/pubmed/24386095
2:27778560	a	g	0.7484	0	0.7484	0.7484	0.03178	0.005555	-0.005582	0.01385	-3.081e-05	36.99	9.283e-09	??+???????????????????	??-???????????????????	2	27778560	0																					8	2:27730940	2	27730940	rs1260326	2014-12-10	24816252	Shin SY	2014-05-11	Nat Genet	www.ncbi.nlm.nih.gov/pubmed/24816252
6:32341843	cttgt	c	0.8376	0	0.8376	0.8376	0.03577	0.006681	0.0239	0.01704	-4.464e-05	43.16	4.245e-10	??????+???????????????	??????+???????????????	6	32341843	0																					8	2:27730940	2	27730940	rs1260326	2014-12-10	24816252	Shin SY	2014-05-11	Nat Genet	www.ncbi.nlm.nih.gov/pubmed/24816252
19:11276256	t	c	0.5385	0	0.5385	0.5385	-0.05528	0.005084	-0.006886	0.01274	-2.586e-05	146.553	1.501e-32	???????????????????-??	???????????????????-??	19	11276256	0																					8	2:27730940	2	27730940	rs1260326	2014-12-10	24816252	Shin SY	2014-05-11	Nat Genet	www.ncbi.nlm.nih.gov/pubmed/24816252
17:45645947	g	gtctc	0.4425	0	0.4425	0.4425	0.0253	0.005	0.0314	0.01273	-2.496e-05	49.007	2.282e-11	?????????????????+????	?????????????????+????	17	45645947	0																					8	2:27730940	2	27730940	rs1260326	2015-05-05	22139419	Gieger C	2011-11-30	Nature	www.ncbi.nlm.nih.gov/pubmed/22139419
6:32427894	t	c	0.84	0	0.84	0.84	0.0357	0.006713	0.02641	0.01708	-4.508e-05	43.937	2.879e-10	??????+???????????????	??????+???????????????	6	32427894	0																					8	2:27730940	2	27730940	rs1260326	2015-05-23	21300955	Dehghan A	2011-02-07	Circulation	www.ncbi.nlm.nih.gov/pubmed/21300955
19:45328379	a	t	0.3179	0	0.3179	0.3179	-0.08203	0.005359	0.006093	0.01381	-2.871e-05	269.84	2.541e-59	???????????????????-??	???????????????????+??	19	45328379	0																					8	2:27730940	2	27730940	rs1260326	2015-07-07	25288136	Cornelis MC	2014-10-07	Mol Psychiatry	www.ncbi.nlm.nih.gov/pubmed/25288136
19:11269726	t	g	0.4116	0	0.4116	0.4116	0.06052	0.005108	0.00961	0.01286	-2.61e-05	175.691	7.067e-39	???????????????????+??	???????????????????+??	19	11269726	0																					8	2:27730940	2	27730940	rs1260326	2015-11-07	25646370	Matsuo H	2015-02-02	Ann Rheum Dis	www.ncbi.nlm.nih.gov/pubmed/25646370
1:63185969	t	c	0.4066	0	0.4066	0.4066	0.04218	0.004816	-0.01854	0.01227	-2.318e-05	81.095	2.458e-18	?+????????????????????	?-????????????????????	1	63185969	0																					8	2:27730940	2	27730940	rs1260326	2016-01-25	25811787	Huffman JE	2015-03-26	PLoS One	www.ncbi.nlm.nih.gov/pubmed/25811787
19:45431453	a	g	0.0931	0	0.0931	0.0931	0.1668	0.008877	-0.007088	0.02232	-7.876e-05	413.715	1.46e-90	???????????????????+??	???????????????????-??	19	45431453	0																					8	2:27730940	2	27730940	rs1260326	2016-01-25	25811787	Huffman JE	2015-03-26	PLoS One	www.ncbi.nlm.nih.gov/pubmed/25811787
2:203232004	a	g	0.2314	0	0.2314	0.2314	0.03223	0.005732	-0.01238	0.01474	-3.284e-05	33.754	4.681e-08	??+???????????????????	??-???????????????????	2	203232004	0																					8	2:27730940	2	27730940	rs1260326	2016-02-05	25898920	Korostishevsky M	2015-04-22	Eur J Hum Genet	www.ncbi.nlm.nih.gov/pubmed/25898920
1:62982994	a	g	0.3527	0	0.3527	0.3527	0.05158	0.004959	-0.01071	0.01268	-2.458e-05	120.456	6.973e-27	?+????????????????????	?-????????????????????	1	62982994	0																					8	2:27730940	2	27730940	rs1260326	2016-06-17	26174136	Setoh K	2015-07-15	Nat Commun	www.ncbi.nlm.nih.gov/pubmed/26174136
19:19366632	t	c	0.0655	0	0.0655	0.0655	0.118	0.01014	0.03402	0.02545	-0.0001027	177.822	2.435e-39	???????????????????+??	???????????????????+??	19	19366632	0																					8	2:27730940	2	27730940	rs1260326	2016-07-08	25961943	Surakka I	2015-05-11	Nat Genet	www.ncbi.nlm.nih.gov/pubmed/25961943
19:11264589	a	t	0.7897	0	0.7897	0.7897	0.03735	0.006217	-0.0009775	0.01581	-3.864e-05	42.338	6.402e-10	???????????????????+??	???????????????????-??	19	11264589	0																					8	2:27730940	2	27730940	rs1260326	2016-07-08	25961943	Surakka I	2015-05-11	Nat Genet	www.ncbi.nlm.nih.gov/pubmed/25961943
2:27822283	g	gac	0.7901	0	0.7901	0.7901	-0.03465	0.005933	0.01067	0.01497	-3.517e-05	37.132	8.647e-09	??-???????????????????	??+???????????????????	2	27822283	0																					8	2:27730940	2	27730940	rs1260326	2016-07-24	26192919	Liu JZ	2015-07-20	Nat Genet	www.ncbi.nlm.nih.gov/pubmed/26192919
19:45653227	a	g	0.3204	0	0.3204	0.3204	0.03637	0.005414	-0.01283	0.01385	-2.933e-05	48.533	2.892e-11	???????????????????+??	???????????????????-??	19	45653227	0																					8	2:27730940	2	27730940	rs1260326	2016-09-19	26433129	Tin A	2015-10-03	Diabet Med	www.ncbi.nlm.nih.gov/pubmed/26433129
2:21190288	cgcct	c	0.0496	0	0.0496	0.0496	0.05709	0.01105	0.02945	0.02678	-0.0001221	39.287	2.943e-09	??+???????????????????	??+???????????????????	2	21190288	0																					8	2:27730940	2	27730940	rs1260326	2016-09-19	26433129	Tin A	2015-10-03	Diabet Med	www.ncbi.nlm.nih.gov/pubmed/26433129
6:32449386	a	c	0.1133	0	0.1133	0.1133	-0.03796	0.007842	-0.02681	0.02	-6.149e-05	35.817	1.669e-08	??????-???????????????	??????-???????????????	6	32449386	0																					8	2:27730940	2	27730940	rs1260326	2016-11-25	26831199	Pattaro C	2016-01-21	Nat Commun	www.ncbi.nlm.nih.gov/pubmed/26831199
19:44936869	c	g	0.1104	0	0.1104	0.1104	0.05357	0.008062	-0.01366	0.02027	-6.498e-05	48.757	2.585e-11	???????????????????+??	???????????????????-??	19	44936869	0																					8	2:27730940	2	27730940	rs1260326	2016-12-01	26831199	Pattaro C	2016-01-21	Nat Commun	www.ncbi.nlm.nih.gov/pubmed/26831199
1:62970996	t	c	0.355	0	0.355	0.355	0.05122	0.004956	-0.009117	0.01266	-2.455e-05	119.837	9.5e-27	?+????????????????????	?-????????????????????	1	62970996	0																					8	2:27730940	2	27730940	rs1260326	2017-02-24	27005778	Kettunen J	2016-03-23	Nat Commun	www.ncbi.nlm.nih.gov/pubmed/27005778
6:32453320	a	t	0.8811	0	0.8811	0.8811	0.03797	0.007594	0.02135	0.0194	-5.766e-05	36.052	1.484e-08	??????+???????????????	??????+???????????????	6	32453320	0																					8	2:27730940	2	27730940	rs1260326	2017-02-25	27286809	Ligthart S	2016-06-10	BMC Genomics	www.ncbi.nlm.nih.gov/pubmed/27286809
2:21469738	t	g	0.1243	0	0.1243	0.1243	0.08866	0.007214	0.001032	0.01772	-5.198e-05	181.649	3.593e-40	??+???????????????????	??+???????????????????	2	21469738	0																					8	2:27730940	2	27730940	rs1260326	2017-02-25	27286809	Ligthart S	2016-06-10	BMC Genomics	www.ncbi.nlm.nih.gov/pubmed/27286809
17:45771933	c	g	0.4994	0	0.4994	0.4994	-0.02463	0.005008	-0.0317	0.0127	-2.502e-05	47.42	5.045e-11	?????????????????-????	?????????????????-????	17	45771933	0																					8	2:27730940	2	27730940	rs1260326	2017-03-10	27094239	Joshi AD	2016-04-16	Gastroenterology	www.ncbi.nlm.nih.gov/pubmed/27094239
5:74977854	t	c	0.2812	0	0.2812	0.2812	-0.04728	0.005387	0.01731	0.01342	-2.901e-05	82.999	9.482e-19	?????-????????????????	?????+????????????????	5	74977854	0																					8	2:27730940	2	27730940	rs1260326	2017-03-20	27588450	Mahajan A	2016-09-01	Am J Hum Genet	www.ncbi.nlm.nih.gov/pubmed/27588450
11:116663707	a	g	0.9416	0	0.9416	0.9416	0.07435	0.01037	0.0309	0.02591	-0.0001076	71.044	3.742e-16	???????????+??????????	???????????+??????????	11	116663707	0																					8	2:27730940	2	27730940	rs1260326	2017-03-20	27588450	Mahajan A	2016-09-01	Am J Hum Genet	www.ncbi.nlm.nih.gov/pubmed/27588450
1:62980607	a	g	0.355	0	0.355	0.355	0.05122	0.004955	-0.009338	0.01266	-2.454e-05	119.732	1.001e-26	?+????????????????????	?-????????????????????	1	62980607	0																					8	2:27730940	2	27730940	rs1260326	2017-03-27	27798624	Eppinga RN	2016-10-31	Nat Genet	www.ncbi.nlm.nih.gov/pubmed/27798624
1:63171199	t	c	0.6476	0	0.6476	0.6476	-0.0485	0.004968	0.007916	0.01267	-2.467e-05	107.434	4.689e-24	?-????????????????????	?+????????????????????	1	63171199	0																					8	2:27730940	2	27730940	rs1260326	2017-03-31	27702941	Cornelis MC	2016-10-03	Hum Mol Genet	www.ncbi.nlm.nih.gov/pubmed/27702941
7:21582917	t	c	0.1542	0	0.1542	0.1542	-0.04224	0.006643	0.01296	0.01689	-4.412e-05	43.999	2.791e-10	???????-??????????????	???????+??????????????	7	21582917	0																					8	2:27730940	2	27730940	rs1260326	2017-04-21	27899376	Nakayama A	2016-11-29	Ann Rheum Dis	www.ncbi.nlm.nih.gov/pubmed/27899376
2:21416345	g	gaac	0.1946	0	0.1946	0.1946	0.0956	0.006004	0.005884	0.01472	-3.599e-05	310.459	3.844e-68	??+???????????????????	??+???????????????????	2	21416345	0																					8	2:27730940	2	27730940	rs1260326	2017-04-21	27899376	Nakayama A	2016-11-29	Ann Rheum Dis	www.ncbi.nlm.nih.gov/pubmed/27899376
19:19575945	a	g	0.1788	0	0.1788	0.1788	0.04757	0.006571	0.01106	0.01655	-4.316e-05	67.312	2.417e-15	???????????????????+??	???????????????????+??	19	19575945	0																					8	2:27730940	2	27730940	rs1260326	2017-06-02	28067908	de Lange KM	2017-01-09	Nat Genet	www.ncbi.nlm.nih.gov/pubmed/28067908
6:32599001	t	ta	0.1207	0	0.1207	0.1207	-0.03813	0.00753	-0.01808	0.0193	-5.67e-05	35.66	1.805e-08	??????-???????????????	??????-???????????????	6	32599001	0																					8	2:27730940	2	27730940	rs1260326	2017-06-02	28067908	de Lange KM	2017-01-09	Nat Genet	www.ncbi.nlm.nih.gov/pubmed/28067908
1:110026989	t	g	0.3089	0	0.3089	0.3089	0.02911	0.005145	-0.00901	0.01317	-2.645e-05	34.744	2.854e-08	?+????????????????????	?-????????????????????	1	110026989	0																					8	2:27730940	2	27730940	rs1260326	2017-06-26	28334899	Spracklen CN	2017-02-21	Hum Mol Genet	www.ncbi.nlm.nih.gov/pubmed/28334899
19:45304320	t	g	0.0407	0	0.0407	0.0407	0.1973	0.01301	0.01424	0.03277	-0.0001693	279.398	2.136e-61	???????????????????+??	???????????????????+??	19	45304320	0																					8	2:27730940	2	27730940	rs1260326	2017-08-30	27863252	Astle WJ	2016-11-17	Cell	www.ncbi.nlm.nih.gov/pubmed/27863252
20:17844492	t	g	0.6594	0	0.6594	0.6594	0.03485	0.00498	-0.02211	0.01272	-2.481e-05	50.141	1.294e-11	????????????????????+?	????????????????????-?	20	17844492	1																					8	2:27730940	2	27730940	rs1260326	2017-08-30	27863252	Astle WJ	2016-11-17	Cell	www.ncbi.nlm.nih.gov/pubmed/27863252
17:45730899	t	c	0.482	0	0.482	0.482	-0.02879	0.004988	-0.02716	0.01265	-2.483e-05	56.447	5.531e-13	?????????????????-????	?????????????????-????	17	45730899	0																					8	2:27730940	2	27730940	rs1260326	2017-08-30	27863252	Astle WJ	2016-11-17	Cell	www.ncbi.nlm.nih.gov/pubmed/27863252
16:71996498	a	g	0.756	0	0.756	0.756	0.03419	0.005703	-0.004185	0.01449	-3.25e-05	41.018	1.239e-09	????????????????+?????	????????????????-?????	16	71996498	0																					8	2:27730940	2	27730940	rs1260326	2017-08-30	27863252	Astle WJ	2016-11-17	Cell	www.ncbi.nlm.nih.gov/pubmed/27863252
1:109849254	a	g	0.2873	0	0.2873	0.2873	0.03223	0.005229	-0.01343	0.01331	-2.732e-05	40.328	1.749e-09	?+????????????????????	?-????????????????????	1	109849254	0																					8	2:27730940	2	27730940	rs1260326	2017-08-30	27863252	Astle WJ	2016-11-17	Cell	www.ncbi.nlm.nih.gov/pubmed/27863252
6:32420525	a	g	0.1595	0	0.1595	0.1595	-0.03614	0.006727	-0.02641	0.01711	-4.526e-05	44.668	1.997e-10	??????-???????????????	??????-???????????????	6	32420525	0																					8	2:27730940	2	27730940	rs1260326	2017-08-30	27863252	Astle WJ	2016-11-17	Cell	www.ncbi.nlm.nih.gov/pubmed/27863252
7:21585803	c	g	0.7615	0	0.7615	0.7615	0.03294	0.005649	-0.0007848	0.01454	-3.191e-05	39.762	2.322e-09	???????+??????????????	???????-??????????????	7	21585803	0																					8	2:27730940	2	27730940	rs1260326	2017-08-30	27863252	Astle WJ	2016-11-17	Cell	www.ncbi.nlm.nih.gov/pubmed/27863252
19:19264933	t	c	0.8617	0	0.8617	0.8617	-0.04301	0.007252	-0.02322	0.01827	-5.257e-05	50.782	9.394e-12	???????????????????-??	???????????????????-??	19	19264933	0																					8	2:27730940	2	27730940	rs1260326	2017-08-30	27863252	Astle WJ	2016-11-17	Cell	www.ncbi.nlm.nih.gov/pubmed/27863252
2:21323651	t	g	0.6642	0	0.6642	0.6642	0.08386	0.005158	-0.02029	0.01283	-2.66e-05	293.63	1.734e-64	??+???????????????????	??-???????????????????	2	21323651	0																					8	2:27730940	2	27730940	rs1260326	2017-08-30	27863252	Astle WJ	2016-11-17	Cell	www.ncbi.nlm.nih.gov/pubmed/27863252
19:45187163	a	g	0.965	0	0.965	0.965	-0.1597	0.01392	0.007976	0.03403	-0.0001936	155.52	1.696e-34	???????????????????-??	???????????????????+??	19	45187163	0																					8	2:27730940	2	27730940	rs1260326	2017-08-30	27863252	Astle WJ	2016-11-17	Cell	www.ncbi.nlm.nih.gov/pubmed/27863252
17:45721795	a	g	0.4818	0	0.4818	0.4818	-0.0289	0.004988	-0.027	0.01265	-2.483e-05	56.654	4.987e-13	?????????????????-????	?????????????????-????	17	45721795	0																					8	2:27730940	2	27730940	rs1260326	2017-08-30	27863252	Astle WJ	2016-11-17	Cell	www.ncbi.nlm.nih.gov/pubmed/27863252
1:109978034	t	c	0.71	0	0.71	0.71	-0.03287	0.00522	0.008688	0.01328	-2.723e-05	43.573	3.454e-10	?-????????????????????	?+????????????????????	1	109978034	0																					8	2:27730940	2	27730940	rs1260326	2017-08-30	27863252	Astle WJ	2016-11-17	Cell	www.ncbi.nlm.nih.gov/pubmed/27863252
16:57001581	a	aaac	0.4347	0	0.4347	0.4347	0.04078	0.004906	-0.0187	0.01234	-2.406e-05	72.912	1.47e-16	????????????????+?????	????????????????-?????	16	57001581	0																					8	2:27730940	2	27730940	rs1260326	2017-10-17	28937693	Clarke TK	2017-07-25	Mol Psychiatry	www.ncbi.nlm.nih.gov/pubmed/28937693
19:19481379	t	g	0.6522	0	0.6522	0.6522	-0.02775	0.005281	-0.00736	0.01311	-2.788e-05	36.16	1.406e-08	???????????????????-??	???????????????????-??	19	19481379	0																					8	2:27730940	2	27730940	rs1260326	2017-10-17	28937693	Clarke TK	2017-07-25	Mol Psychiatry	www.ncbi.nlm.nih.gov/pubmed/28937693
19:11168798	a	g	0.3114	0	0.3114	0.3114	0.03861	0.005361	0.02292	0.01377	-2.877e-05	75.421	4.193e-17	???????????????????+??	???????????????????+??	19	11168798	0																					8	2:27730940	2	27730940	rs1260326	2018-02-20	29385134	Kawaguchi T	2018-01-31	PLoS One	www.ncbi.nlm.nih.gov/pubmed/29385134
19:11163601	t	g	0.2543	0	0.2543	0.2543	0.06161	0.005691	0.02637	0.01446	-3.239e-05	160.992	1.099e-35	???????????????????+??	???????????????????+??	19	11163601	0																					8	2:27730940	2	27730940	rs1260326	2018-04-26	26974007	Ellinghaus D	2016-03-14	Nat Genet	www.ncbi.nlm.nih.gov/pubmed/26974007
19:45422946	a	g	0.8118	0	0.8118	0.8118	0.1928	0.006465	-0.0007127	0.01613	-4.175e-05	1057.41	2.43e-230	???????????????????+??	???????????????????-??	19	45422946	0																					8	2:27730940	2	27730940	rs1260326	2018-07-04	29769521	Ramirez J	2018-05-16	Nat Commun	www.ncbi.nlm.nih.gov/pubmed/29769521
2:21420697	a	g	0.8071	0	0.8071	0.8071	-0.09557	0.006006	-0.006668	0.0147	-3.603e-05	311.015	2.911e-68	??-???????????????????	??-???????????????????	2	21420697	0																					8	2:27730940	2	27730940	rs1260326	2018-07-28	29403010	Kanai M	2018-02-05	Nat Genet	www.ncbi.nlm.nih.gov/pubmed/29403010
19:10965270	t	c	0.2955	0	0.2955	0.2955	0.02849	0.005453	0.01474	0.01413	-2.975e-05	38.311	4.797e-09	???????????????????+??	???????????????????+??	19	10965270	0																					8	2:27730940	2	27730940	rs1260326	2018-07-28	29403010	Kanai M	2018-02-05	Nat Genet	www.ncbi.nlm.nih.gov/pubmed/29403010
1:63093661	g	gt	0.3517	0	0.3517	0.3517	0.05078	0.004964	-0.0116	0.01269	-2.462e-05	115.878	6.876e-26	?+????????????????????	?-????????????????????	1	63093661	0																					8	2:27730940	2	27730940	rs1260326	2018-07-28	29403010	Kanai M	2018-02-05	Nat Genet	www.ncbi.nlm.nih.gov/pubmed/29403010
6:32530514	t	g	0.8802	0	0.8802	0.8802	0.03859	0.00757	0.01876	0.01936	-5.731e-05	36.346	1.281e-08	??????+???????????????	??????+???????????????	6	32530514	0																					8	2:27730940	2	27730940	rs1260326	2018-07-28	29403010	Kanai M	2018-02-05	Nat Genet	www.ncbi.nlm.nih.gov/pubmed/29403010
2:21422403	a	g	0.1927	0	0.1927	0.1927	0.09554	0.006009	0.006639	0.01471	-3.606e-05	310.489	3.786e-68	??+???????????????????	??+???????????????????	2	21422403	0																					8	2:27730940	2	27730940	rs1260326	2018-07-28	29403010	Kanai M	2018-02-05	Nat Genet	www.ncbi.nlm.nih.gov/pubmed/29403010
2:27776631	a	at	0.2496	0	0.2496	0.2496	-0.03217	0.00558	0.00758	0.0139	-3.109e-05	36.941	9.515e-09	??-???????????????????	??+???????????????????	2	27776631	0																					8	2:27730940	2	27730940	rs1260326	2018-07-28	29403010	Kanai M	2018-02-05	Nat Genet	www.ncbi.nlm.nih.gov/pubmed/29403010
1:63173284	t	c	0.6476	0	0.6476	0.6476	-0.04853	0.004968	0.007937	0.01267	-2.467e-05	107.549	4.426e-24	?-????????????????????	?+????????????????????	1	63173284	0																					8	2:27730940	2	27730940	rs1260326	2018-07-28	29403010	Kanai M	2018-02-05	Nat Genet	www.ncbi.nlm.nih.gov/pubmed/29403010
16:56997233	a	g	0.2611	0	0.2611	0.2611	-0.03516	0.00551	0.01011	0.01405	-3.034e-05	44.466	2.21e-10	????????????????-?????	????????????????+?????	16	56997233	0																					8	2:27730940	2	27730940	rs1260326	2018-07-28	29403010	Kanai M	2018-02-05	Nat Genet	www.ncbi.nlm.nih.gov/pubmed/29403010
19:19442434	a	g	0.6562	0	0.6562	0.6562	-0.03009	0.00528	-0.007364	0.01317	-2.787e-05	42.114	7.162e-10	???????????????????-??	???????????????????-??	19	19442434	0																					8	2:27730940	2	27730940	rs1260326	2018-07-28	29403010	Kanai M	2018-02-05	Nat Genet	www.ncbi.nlm.nih.gov/pubmed/29403010
5:74992063	a	g	0.2809	0	0.2809	0.2809	-0.04755	0.005389	0.01742	0.01342	-2.903e-05	83.842	6.223e-19	?????-????????????????	?????+????????????????	5	74992063	0																					8	2:27730940	2	27730940	rs1260326	2018-07-30	29403010	Kanai M	2018-02-05	Nat Genet	www.ncbi.nlm.nih.gov/pubmed/29403010
19:45136383	t	c	0.8025	0	0.8025	0.8025	-0.05871	0.006319	0.001376	0.01567	-3.991e-05	102.325	6.03e-23	???????????????????-??	???????????????????+??	19	45136383	0																					8	2:27730940	2	27730940	rs1260326	2018-08-10	29844224	Loomis SJ	2018-05-29	Diabetes	www.ncbi.nlm.nih.gov/pubmed/29844224
2:20932743	t	g	0.0326	0	0.0326	0.0326	0.08236	0.01353	-0.01319	0.03365	-0.000183	42.084	7.272e-10	??+???????????????????	??-???????????????????	2	20932743	0																					8	2:27730940	2	27730940	rs1260326	2018-08-13	27898682	Lotta LA	2016-11-29	PLoS Med	www.ncbi.nlm.nih.gov/pubmed/27898682
1:109870859	c	g	0.2872	0	0.2872	0.2872	0.03224	0.005231	-0.01353	0.01331	-2.734e-05	40.303	1.772e-09	?+????????????????????	?-????????????????????	1	109870859	0																					8	2:27730940	2	27730940	rs1260326	2018-08-13	27898682	Lotta LA	2016-11-29	PLoS Med	www.ncbi.nlm.nih.gov/pubmed/27898682
1:62929378	t	ta	0.3486	0	0.3486	0.3486	0.05028	0.005	-0.01176	0.01281	-2.499e-05	111.752	5.413e-25	?+????????????????????	?-????????????????????	1	62929378	0																					8	2:27730940	2	27730940	rs1260326	2018-08-13	27898682	Lotta LA	2016-11-29	PLoS Med	www.ncbi.nlm.nih.gov/pubmed/27898682
5:74264344	a	t	0.0991	0	0.0991	0.0991	-0.04615	0.008128	-0.005189	0.01992	-6.611e-05	40.207	1.859e-09	?????-????????????????	?????-????????????????	5	74264344	0																					8	2:27730940	2	27730940	rs1260326	2018-08-16	28082259	Pankow JS	2017-01-12	Arterioscler Thromb Vasc Biol	www.ncbi.nlm.nih.gov/pubmed/28082259
11:116607437	t	c	0.9337	0	0.9337	0.9337	0.06101	0.009709	0.04132	0.02442	-9.422e-05	60.337	7.906e-14	???????????+??????????	???????????+??????????	11	116607437	0																					8	2:27730940	2	27730940	rs1260326	2018-09-28	30108127	Hoffmann TJ	2018-08-14	Genetics	www.ncbi.nlm.nih.gov/pubmed/30108127
2:21410890	t	c	0.2457	0	0.2457	0.2457	0.06866	0.005557	0.005286	0.01375	-3.086e-05	187.152	2.294e-41	??+???????????????????	??+???????????????????	2	21410890	0																					8	2:27730940	2	27730940	rs1260326	2018-11-26	30275531	Klarin D	2018-10-01	Nat Genet	www.ncbi.nlm.nih.gov/pubmed/30275531
6:32417522	t	c	0.8404	0	0.8404	0.8404	0.03585	0.006726	0.02664	0.01712	-4.525e-05	44.161	2.574e-10	??????+???????????????	??????+???????????????	6	32417522	0																					8	2:27730940	2	27730940	rs1260326	2018-11-26	30275531	Klarin D	2018-10-01	Nat Genet	www.ncbi.nlm.nih.gov/pubmed/30275531
2:21232195	a	g	0.5245	0	0.5245	0.5245	-0.08696	0.004813	0.00618	0.01195	-2.315e-05	380.777	2.066e-83	??-???????????????????	??+???????????????????	2	21232195	0																					8	2:27730940	2	27730940	rs1260326	2018-12-14	30336701	Sanchez-Roige S	2018-10-19	Am J Psychiatry	www.ncbi.nlm.nih.gov/pubmed/30336701
1:55520408	c	g	0.6486	0	0.6486	0.6486	-0.04144	0.005012	-0.01248	0.01269	-2.512e-05	89.797	3.169e-20	?-????????????????????	?-????????????????????	1	55520408	0																					8	2:27730940	2	27730940	rs1260326	2018-12-14	30336701	Sanchez-Roige S	2018-10-19	Am J Psychiatry	www.ncbi.nlm.nih.gov/pubmed/30336701
1:63056112	a	g	0.3525	0	0.3525	0.3525	0.05142	0.00496	-0.0113	0.01267	-2.459e-05	119.26	1.268e-26	?+????????????????????	?-????????????????????	1	63056112	0																					8	2:27730940	2	27730940	rs1260326	2019-02-08	30593698	Hubel C	2018-12-28	Am J Med Genet B Neuropsychiatr Genet	www.ncbi.nlm.nih.gov/pubmed/30593698
17:45506682	t	g	0.4589	0	0.4589	0.4589	0.0265	0.004975	0.0283	0.01268	-2.472e-05	50.391	1.142e-11	?????????????????+????	?????????????????+????	17	45506682	0																					8	2:27730940	2	27730940	rs1260326	2019-02-08	30593698	Hubel C	2018-12-28	Am J Med Genet B Neuropsychiatr Genet	www.ncbi.nlm.nih.gov/pubmed/30593698
19:11190764	a	g	0.0728	0	0.0728	0.0728	-0.05822	0.009643	0.03216	0.0241	-9.302e-05	37.843	6.062e-09	???????????????????-??	???????????????????+??	19	11190764	0																					8	2:27730940	2	27730940	rs1260326	2019-02-08	30593698	Hubel C	2018-12-28	Am J Med Genet B Neuropsychiatr Genet	www.ncbi.nlm.nih.gov/pubmed/30593698
17:45448615	t	g	0.6093	0	0.6093	0.6093	-0.02043	0.005076	-0.02969	0.01296	-2.576e-05	33.85	4.463e-08	?????????????????-????	?????????????????-????	17	45448615	0																					8	2:27730940	2	27730940	rs1260326	2019-02-08	30595370	Kichaev G	2018-12-27	Am J Hum Genet	www.ncbi.nlm.nih.gov/pubmed/30595370
16:71995999	ct	c	0.2436	0	0.2436	0.2436	-0.03455	0.005717	0.005327	0.01453	-3.266e-05	41.313	1.069e-09	????????????????-?????	????????????????+?????	16	71995999	0																					8	2:27730940	2	27730940	rs1260326	2019-02-08	30595370	Kichaev G	2018-12-27	Am J Hum Genet	www.ncbi.nlm.nih.gov/pubmed/30595370
19:11265408	c	g	0.2076	0	0.2076	0.2076	-0.0375	0.006229	0.0006168	0.01587	-3.879e-05	42.631	5.53e-10	???????????????????-??	???????????????????+??	19	11265408	0																					8	2:27730940	2	27730940	rs1260326	2019-02-08	30595370	Kichaev G	2018-12-27	Am J Hum Genet	www.ncbi.nlm.nih.gov/pubmed/30595370
19:19616742	a	g	0.3484	0	0.3484	0.3484	0.02739	0.005278	0.008418	0.01309	-2.784e-05	35.867	1.628e-08	???????????????????+??	???????????????????+??	19	19616742	0																					8	2:27730940	2	27730940	rs1260326	2019-02-14	29507422	Hoffmann TJ	2018-03-05	Nat Genet	www.ncbi.nlm.nih.gov/pubmed/29507422
11:116571608	a	g	0.9382	0	0.9382	0.9382	0.06865	0.009927	-0.05374	0.02585	-9.856e-05	48.208	3.402e-11	???????????+??????????	???????????-??????????	11	116571608	0																					8	2:27730940	2	27730940	rs1260326	2019-02-14	29507422	Hoffmann TJ	2018-03-05	Nat Genet	www.ncbi.nlm.nih.gov/pubmed/29507422
2:21382319	ct	c	0.806	0	0.806	0.806	-0.09561	0.005999	-0.005029	0.01472	-3.595e-05	309.913	5.05e-68	??-???????????????????	??-???????????????????	2	21382319	0																					8	2:27730940	2	27730940	rs1260326	2019-02-14	29507422	Hoffmann TJ	2018-03-05	Nat Genet	www.ncbi.nlm.nih.gov/pubmed/29507422
2:21093216	t	c	0.9155	0	0.9155	0.9155	-0.03947	0.008479	-0.0302	0.02097	-7.186e-05	34.856	2.698e-08	??-???????????????????	??-???????????????????	2	21093216	0																					8	2:27730940	2	27730940	rs1260326	2019-02-14	29507422	Hoffmann TJ	2018-03-05	Nat Genet	www.ncbi.nlm.nih.gov/pubmed/29507422
2:21382623	t	g	0.1938	0	0.1938	0.1938	0.09578	0.005999	0.004888	0.01472	-3.595e-05	310.831	3.191e-68	??+???????????????????	??+???????????????????	2	21382623	0																					8	2:27730940	2	27730940	rs1260326	2019-02-14	29507422	Hoffmann TJ	2018-03-05	Nat Genet	www.ncbi.nlm.nih.gov/pubmed/29507422
2:21137425	t	c	0.1638	0	0.1638	0.1638	0.04613	0.006413	-0.0112	0.01601	-4.108e-05	57.399	3.436e-13	??+???????????????????	??-???????????????????	2	21137425	0																					8	2:27730940	2	27730940	rs1260326	2019-02-14	29507422	Hoffmann TJ	2018-03-05	Nat Genet	www.ncbi.nlm.nih.gov/pubmed/29507422
19:45135841	t	c	0.0407	0	0.0407	0.0407	0.1376	0.01303	0.006354	0.03199	-0.0001697	135.83	3.198e-30	???????????????????+??	???????????????????+??	19	45135841	0																					8	2:27730940	2	27730940	rs1260326	2019-02-14	29507422	Hoffmann TJ	2018-03-05	Nat Genet	www.ncbi.nlm.nih.gov/pubmed/29507422
19:19433105	t	c	0.6572	0	0.6572	0.6572	-0.0303	0.005281	-0.007668	0.01319	-2.788e-05	42.779	5.137e-10	???????????????????-??	???????????????????-??	19	19433105	0																					8	2:27730940	2	27730940	rs1260326	2019-02-14	29507422	Hoffmann TJ	2018-03-05	Nat Genet	www.ncbi.nlm.nih.gov/pubmed/29507422
2:21507851	a	g	0.2927	0	0.2927	0.2927	-0.03549	0.005412	0.0111	0.01377	-2.925e-05	46.694	7.254e-11	??-???????????????????	??+???????????????????	2	21507851	0																					8	2:27730940	2	27730940	rs1260326	2019-02-14	29507422	Hoffmann TJ	2018-03-05	Nat Genet	www.ncbi.nlm.nih.gov/pubmed/29507422
19:19374061	t	c	0.1702	0	0.1702	0.1702	0.05704	0.006682	0.01364	0.01684	-4.463e-05	93.771	4.345e-21	???????????????????+??	???????????????????+??	19	19374061	0																					8	2:27730940	2	27730940	rs1260326	2019-02-14	29507422	Hoffmann TJ	2018-03-05	Nat Genet	www.ncbi.nlm.nih.gov/pubmed/29507422
5:74402482	a	t	0.0625	0	0.0625	0.0625	-0.05558	0.01014	0.000424	0.02476	-0.0001029	35.974	1.543e-08	?????-????????????????	?????+????????????????	5	74402482	0																					8	2:27730940	2	27730940	rs1260326	2019-02-21	30504769	Ferkingstad E	2018-11-30	Nat Commun	www.ncbi.nlm.nih.gov/pubmed/30504769
2:27774449	a	g	0.2099	0	0.2099	0.2099	0.03428	0.005933	-0.01022	0.01499	-3.517e-05	36.432	1.227e-08	??+???????????????????	??-???????????????????	2	27774449	0																					8	2:27730940	2	27730940	rs1260326	2019-03-12	30670697	Kilpelainen TO	2019-01-22	Nat Commun	www.ncbi.nlm.nih.gov/pubmed/30670697
2:21526322	t	g	0.3183	0	0.3183	0.3183	-0.03118	0.005239	0.009804	0.01335	-2.743e-05	38.46	4.451e-09	??-???????????????????	??+???????????????????	2	21526322	0																					8	2:27730940	2	27730940	rs1260326	2019-03-18	30643258	Karlsson Linner R	2019-01-14	Nat Genet	www.ncbi.nlm.nih.gov/pubmed/30643258
11:61621556	c	g	0.3776	0	0.3776	0.3776	0.04152	0.00484	-0.01443	0.01241	-2.343e-05	79.189	6.372e-18	???????????+??????????	???????????-??????????	11	61621556	0																					8	2:27730940	2	27730940	rs1260326	2019-03-19	30604766	Morris AP	2019-01-03	Nat Commun	www.ncbi.nlm.nih.gov/pubmed/30604766
16:56991363	t	c	0.3276	0	0.3276	0.3276	0.04437	0.005157	-0.03063	0.01319	-2.66e-05	75.328	4.392e-17	????????????????+?????	????????????????-?????	16	56991363	0																					8	2:27730940	2	27730940	rs1260326	2019-03-26	30642921	de Vries PS	2019-01-14	Blood	www.ncbi.nlm.nih.gov/pubmed/30642921
6:32427073	t	c	0.8407	0	0.8407	0.8407	0.03559	0.006747	0.02674	0.01717	-4.554e-05	43.407	3.752e-10	??????+???????????????	??????+???????????????	6	32427073	0																					8	2:27730940	2	27730940	rs1260326	2019-03-26	30642921	de Vries PS	2019-01-14	Blood	www.ncbi.nlm.nih.gov/pubmed/30642921
16:71986764	a	g	0.7318	0	0.7318	0.7318	-0.0307	0.005461	0.002774	0.01381	-2.98e-05	36.428	1.229e-08	????????????????-?????	????????????????+?????	16	71986764	0																					8	2:27730940	2	27730940	rs1260326	2019-03-26	30642921	de Vries PS	2019-01-14	Blood	www.ncbi.nlm.nih.gov/pubmed/30642921
2:21389019	a	g	0.1937	0	0.1937	0.1937	0.09585	0.006001	0.004838	0.01473	-3.597e-05	311.007	2.922e-68	??+???????????????????	??+???????????????????	2	21389019	0																					8	2:27730940	2	27730940	rs1260326	2019-03-28	30643251	Liu M	2019-01-14	Nat Genet	www.ncbi.nlm.nih.gov/pubmed/30643251
6:116332253	t	ta	0.4225	0	0.4225	0.4225	0.03117	0.004963	-0.0152	0.01253	-2.457e-05	41.353	1.048e-09	??????+???????????????	??????-???????????????	6	116332253	0																					8	2:27730940	2	27730940	rs1260326	2019-03-28	30643251	Liu M	2019-01-14	Nat Genet	www.ncbi.nlm.nih.gov/pubmed/30643251
17:45633485	t	c	0.4824	0	0.4824	0.4824	-0.02942	0.004993	-0.02675	0.01266	-2.488e-05	57.964	2.589e-13	?????????????????-????	?????????????????-????	17	45633485	0																					8	2:27730940	2	27730940	rs1260326	2019-04-05	29632382	Mahajan A	2018-04-09	Nat Genet	www.ncbi.nlm.nih.gov/pubmed/29632382
5:74656539	t	c	0.5998	0	0.5998	0.5998	0.07417	0.004876	-0.009998	0.01227	-2.375e-05	263.716	5.43e-58	?????+????????????????	?????-????????????????	5	74656539	1																					8	2:27730940	2	27730940	rs1260326	2019-04-05	29632382	Mahajan A	2018-04-09	Nat Genet	www.ncbi.nlm.nih.gov/pubmed/29632382
1:63199347	t	tg	0.5927	0	0.5927	0.5927	-0.04208	0.004835	0.01805	0.0123	-2.336e-05	80.274	3.704e-18	?-????????????????????	?+????????????????????	1	63199347	0																					8	2:27730940	2	27730940	rs1260326	2019-04-05	29632382	Mahajan A	2018-04-09	Nat Genet	www.ncbi.nlm.nih.gov/pubmed/29632382
19:11195030	a	g	0.7918	0	0.7918	0.7918	-0.1113	0.006069	0.004837	0.01542	-3.685e-05	392.697	5.334e-86	???????????????????-??	???????????????????+??	19	11195030	0																					8	2:27730940	2	27730940	rs1260326	2019-04-05	29632382	Mahajan A	2018-04-09	Nat Genet	www.ncbi.nlm.nih.gov/pubmed/29632382
5:74963277	c	g	0.691	0	0.691	0.691	0.05231	0.005229	-0.01404	0.01305	-2.734e-05	110.345	1.094e-24	?????+????????????????	?????-????????????????	5	74963277	0																					8	2:27730940	2	27730940	rs1260326	2019-04-18	30388399	Ligthart S	2018-11-01	Am J Hum Genet	www.ncbi.nlm.nih.gov/pubmed/30388399
6:32549627	a	c	0.8794	0	0.8794	0.8794	0.03835	0.007535	0.0187	0.01924	-5.678e-05	36.286	1.32e-08	??????+???????????????	??????+???????????????	6	32549627	0																					8	2:27730940	2	27730940	rs1260326	2019-04-18	30388399	Ligthart S	2018-11-01	Am J Hum Genet	www.ncbi.nlm.nih.gov/pubmed/30388399
2:21331137	t	c	0.6616	0	0.6616	0.6616	0.08371	0.005143	-0.01955	0.01284	-2.644e-05	294.623	1.055e-64	??+???????????????????	??-???????????????????	2	21331137	0																					8	2:27730940	2	27730940	rs1260326	2019-04-18	30388399	Ligthart S	2018-11-01	Am J Hum Genet	www.ncbi.nlm.nih.gov/pubmed/30388399
6:116244114	t	c	0.5981	0	0.5981	0.5981	-0.03186	0.004979	0.02617	0.01263	-2.473e-05	41.183	1.141e-09	??????-???????????????	??????+???????????????	6	116244114	0																					8	2:27730940	2	27730940	rs1260326	2019-04-18	30388399	Ligthart S	2018-11-01	Am J Hum Genet	www.ncbi.nlm.nih.gov/pubmed/30388399
19:45315445	a	g	0.0333	0	0.0333	0.0333	0.2235	0.01418	0.02977	0.03536	-0.0002009	309.528	6.121e-68	???????????????????+??	???????????????????+??	19	45315445	0																					8	2:27730940	2	27730940	rs1260326	2019-05-02	30911093	Bandesh K	2019-03-25	J Hum Genet	www.ncbi.nlm.nih.gov/pubmed/30911093
6:32547195	a	t	0.1227	0	0.1227	0.1227	-0.0385	0.0075	-0.01297	0.01905	-5.623e-05	34.991	2.522e-08	??????-???????????????	??????-???????????????	6	32547195	0																					8	2:27730940	2	27734972	rs6547692	2018-07-28	29403010	Kanai M	2018-02-05	Nat Genet	www.ncbi.nlm.nih.gov/pubmed/29403010
9:136154168	t	c	0.7881	0	0.7881	0.7881	0.06592	0.005729	-0.001907	0.0145	-3.274e-05	155.321	1.873e-34	?????????+????????????	?????????-????????????	9	136154168	0																					8	2:27730940	2	27734972	rs6547692	2018-07-30	29403010	Kanai M	2018-02-05	Nat Genet	www.ncbi.nlm.nih.gov/pubmed/29403010
19:11230332	t	c	0.222	0	0.222	0.222	0.03957	0.006006	0.003751	0.01507	-3.608e-05	53.233	2.758e-12	???????????????????+??	???????????????????+??	19	11230332	0																					8	2:27730940	2	27741072	rs780096	2018-03-05	29304378	Medina-Gomez C	2018-01-04	Am J Hum Genet	www.ncbi.nlm.nih.gov/pubmed/29304378
11:61613745	t	c	0.2202	0	0.2202	0.2202	0.03977	0.005653	-0.01697	0.01427	-3.192e-05	52.507	3.966e-12	???????????+??????????	???????????-??????????	11	61613745	0																					8	2:27730940	2	27741105	rs780095	2017-06-21	28270201	Nagy R	2017-03-07	Genome Med	www.ncbi.nlm.nih.gov/pubmed/28270201
6:32665125	t	c	0.121	0	0.121	0.121	-0.03881	0.007524	-0.009375	0.01927	-5.661e-05	33.984	4.174e-08	??????-???????????????	??????-???????????????	6	32665125	0																					8	2:27730940	2	27741237	rs780094	2008-06-16	18179892	Wallace C	2008-01-10	Am J Hum Genet	www.ncbi.nlm.nih.gov/pubmed/18179892
2:21371195	ctct	c	0.1936	0	0.1936	0.1936	0.09643	0.006005	0.004668	0.01475	-3.602e-05	313.984	6.594e-69	??+???????????????????	??+???????????????????	2	21371195	0																					8	2:27730940	2	27741237	rs780094	2008-06-16	18193044	Kathiresan S	2008-01-13	Nat Genet	www.ncbi.nlm.nih.gov/pubmed/18193044
6:32552977	t	c	0.88	0	0.88	0.88	0.03925	0.007531	0.01673	0.0193	-5.671e-05	37.082	8.864e-09	??????+???????????????	??????+???????????????	6	32552977	0																					8	2:27730940	2	27741237	rs780094	2008-06-22	18439548	Ridker PM	2008-04-24	Am J Hum Genet	www.ncbi.nlm.nih.gov/pubmed/18439548
2:27783198	a	g	0.2029	0	0.2029	0.2029	0.03693	0.006035	-0.01146	0.01515	-3.639e-05	40.792	1.387e-09	??+???????????????????	??-???????????????????	2	27783198	0																					8	2:27730940	2	27741237	rs780094	2008-09-16	18193043	Willer CJ	2008-01-13	Nat Genet	www.ncbi.nlm.nih.gov/pubmed/18193043
6:32586567	a	aac	0.1205	0	0.1205	0.1205	-0.03823	0.007533	-0.01861	0.0193	-5.674e-05	35.991	1.53e-08	??????-???????????????	??????-???????????????	6	32586567	0																					8	2:27730940	2	27741237	rs780094	2009-01-12	19060911	Aulchenko YS	2008-12-07	Nat Genet	www.ncbi.nlm.nih.gov/pubmed/19060911
5:74300599	t	c	0.2604	0	0.2604	0.2604	-0.02729	0.005499	-0.01102	0.01373	-3.024e-05	33.898	4.357e-08	?????-????????????????	?????-????????????????	5	74300599	0																					8	2:27730940	2	27741237	rs780094	2009-02-13	17463246	Saxena R	2007-04-26	Science	www.ncbi.nlm.nih.gov/pubmed/17463246
1:63098235	a	g	0.3516	0	0.3516	0.3516	0.05084	0.004965	-0.01122	0.01269	-2.464e-05	116.344	5.448e-26	?+????????????????????	?-????????????????????	1	63098235	0																					8	2:27730940	2	27741237	rs780094	2009-06-22	19503597	Kolz M	2009-06-05	PLoS Genet	www.ncbi.nlm.nih.gov/pubmed/19503597
6:32569802	a	c	0.1207	0	0.1207	0.1207	-0.0384	0.007528	-0.01818	0.01928	-5.667e-05	36.181	1.391e-08	??????-???????????????	??????-???????????????	6	32569802	0																					8	2:27730940	2	27741237	rs780094	2010-02-28	20081858	Dupuis J	2010-01-17	Nat Genet	www.ncbi.nlm.nih.gov/pubmed/20081858
6:32426252	a	g	0.1602	0	0.1602	0.1602	-0.03585	0.006727	-0.02671	0.01711	-4.526e-05	44.218	2.501e-10	??????-???????????????	??????-???????????????	6	32426252	0																					8	2:27730940	2	27741237	rs780094	2010-02-28	20081858	Dupuis J	2010-01-17	Nat Genet	www.ncbi.nlm.nih.gov/pubmed/20081858
6:32423788	a	g	0.1595	0	0.1595	0.1595	-0.03621	0.006747	-0.02705	0.01715	-4.554e-05	44.898	1.781e-10	??????-???????????????	??????-???????????????	6	32423788	0																					8	2:27730940	2	27741237	rs780094	2011-09-01	21829377	Lemaitre RN	2011-07-28	PLoS Genet	www.ncbi.nlm.nih.gov/pubmed/21829377
17:45518959	g	ga	0.5383	0	0.5383	0.5383	-0.02563	0.004977	-0.03048	0.01269	-2.473e-05	49.567	1.725e-11	?????????????????-????	?????????????????-????	17	45518959	0																					8	2:27730940	2	27741237	rs780094	2012-02-24	21886157	Suhre K	2011-08-31	Nature	www.ncbi.nlm.nih.gov/pubmed/21886157
6:32409708	t	c	0.1189	0	0.1189	0.1189	-0.03829	0.007599	-0.02027	0.01929	-5.773e-05	36.302	1.31e-08	??????-???????????????	??????-???????????????	6	32409708	0																					8	2:27730940	2	27741237	rs780094	2012-04-03	22399527	Kristiansson K	2012-03-07	Circ Cardiovasc Genet	www.ncbi.nlm.nih.gov/pubmed/22399527
19:11136315	t	c	0.3455	0	0.3455	0.3455	0.02619	0.005241	0.01977	0.01345	-2.749e-05	38.764	3.823e-09	???????????????????+??	???????????????????+??	19	11136315	0																					8	2:27730940	2	27741237	rs780094	2012-08-15	22581228	Manning AK	2012-05-13	Nat Genet	www.ncbi.nlm.nih.gov/pubmed/22581228
5:74537513	a	g	0.1191	0	0.1191	0.1191	-0.06244	0.007485	-0.004049	0.01845	-5.602e-05	85.134	3.262e-19	?????-????????????????	?????-????????????????	5	74537513	0																					8	2:27730940	2	27741237	rs780094	2012-08-15	22581228	Manning AK	2012-05-13	Nat Genet	www.ncbi.nlm.nih.gov/pubmed/22581228
11:116547004	t	g	0.9519	0	0.9519	0.9519	0.06762	0.01107	-0.06706	0.02984	-0.0001226	37.301	7.945e-09	???????????+??????????	???????????-??????????	11	116547004	0																					8	2:27730940	2	27741237	rs780094	2013-09-04	20139978	Kamatani Y	2010-02-07	Nat Genet	www.ncbi.nlm.nih.gov/pubmed/20139978
19:19531175	c	g	0.8148	0	0.8148	0.8148	-0.04406	0.006485	-0.01183	0.01635	-4.204e-05	60.035	9.197e-14	???????????????????-??	???????????????????-??	19	19531175	0																					8	2:27730940	2	27741237	rs780094	2013-11-29	23726366	Coram MA	2013-05-29	Am J Hum Genet	www.ncbi.nlm.nih.gov/pubmed/23726366
2:21190209	t	c	0.0513	0	0.0513	0.0513	0.112	0.01065	0.03073	0.02841	-0.0001134	139.86	4.264e-31	??+???????????????????	??+???????????????????	2	21190209	0																					8	2:27730940	2	27741237	rs780094	2014-03-27	24068962	O'Seaghdha CM	2013-09-19	PLoS Genet	www.ncbi.nlm.nih.gov/pubmed/24068962
2:27833687	t	c	0.2513	0	0.2513	0.2513	-0.03124	0.005553	0.006517	0.01384	-3.079e-05	35.433	2.023e-08	??-???????????????????	??+???????????????????	2	27833687	0																					8	2:27730940	2	27741237	rs780094	2015-04-24	25187374	Hwang JY	2014-09-03	Diabetes	www.ncbi.nlm.nih.gov/pubmed/25187374
17:45536269	t	c	0.4604	0	0.4604	0.4604	0.02694	0.004985	0.02843	0.0127	-2.481e-05	51.615	6.195e-12	?????????????????+????	?????????????????+????	17	45536269	0																					8	2:27730940	2	27741237	rs780094	2015-09-24	25282103	Wood AR	2014-10-05	Nat Genet	www.ncbi.nlm.nih.gov/pubmed/25282103
2:21515215	a	t	0.6816	0	0.6816	0.6816	0.03157	0.005244	-0.009841	0.01335	-2.748e-05	39.384	2.804e-09	??+???????????????????	??-???????????????????	2	21515215	0																					8	2:27730940	2	27741237	rs780094	2016-01-22	25811787	Huffman JE	2015-03-26	PLoS One	www.ncbi.nlm.nih.gov/pubmed/25811787
5:75037914	t	c	0.2387	0	0.2387	0.2387	-0.04094	0.005705	0.009032	0.01436	-3.256e-05	57.354	3.514e-13	?????-????????????????	?????+????????????????	5	75037914	0																					8	2:27730940	2	27741237	rs780094	2016-01-25	25811787	Huffman JE	2015-03-26	PLoS One	www.ncbi.nlm.nih.gov/pubmed/25811787
2:27791555	c	g	0.7485	0	0.7485	0.7485	0.03172	0.005555	-0.006105	0.01386	-3.082e-05	36.658	1.096e-08	??+???????????????????	??-???????????????????	2	27791555	0																					8	2:27730940	2	27741237	rs780094	2017-03-14	27599772	Ram R	2016-09-07	Clin Genet	www.ncbi.nlm.nih.gov/pubmed/27599772
6:32584989	t	c	0.8795	0	0.8795	0.8795	0.03824	0.007533	0.01859	0.0193	-5.674e-05	36.002	1.521e-08	??????+???????????????	??????+???????????????	6	32584989	0																					8	2:27730940	2	27741237	rs780094	2017-04-21	27899376	Nakayama A	2016-11-29	Ann Rheum Dis	www.ncbi.nlm.nih.gov/pubmed/27899376
19:45227742	t	c	0.6491	0	0.6491	0.6491	-0.05012	0.00529	-0.005903	0.01338	-2.797e-05	110.504	1.01e-24	???????????????????-??	???????????????????-??	19	45227742	0																					8	2:27730940	2	27741237	rs780094	2017-05-12	27911795	Schumann G	2016-11-28	Proc Natl Acad Sci U S A	www.ncbi.nlm.nih.gov/pubmed/27911795
2:21461730	c	g	0.1235	0	0.1235	0.1235	0.08977	0.00722	-0.004694	0.01778	-5.206e-05	181.954	3.085e-40	??+???????????????????	??-???????????????????	2	21461730	0																					8	2:27730940	2	27741237	rs780094	2017-05-15	27790247	He L	2016-11-03	Front Genet	www.ncbi.nlm.nih.gov/pubmed/27790247
5:74264560	t	c	0.6388	0	0.6388	0.6388	0.03298	0.005038	0.006677	0.01289	-2.539e-05	54.016	1.864e-12	?????+????????????????	?????+????????????????	5	74264560	0																					8	2:27730940	2	27741237	rs780094	2017-05-15	27790247	He L	2016-11-03	Front Genet	www.ncbi.nlm.nih.gov/pubmed/27790247
2:27764199	t	c	0.2478	0	0.2478	0.2478	-0.03045	0.00561	0.004056	0.01403	-3.144e-05	33.657	4.914e-08	??-???????????????????	??+???????????????????	2	27764199	0																					8	2:27730940	2	27741237	rs780094	2017-06-26	28334899	Spracklen CN	2017-02-21	Hum Mol Genet	www.ncbi.nlm.nih.gov/pubmed/28334899
6:32417891	c	g	0.8404	0	0.8404	0.8404	0.03584	0.006723	0.02665	0.01711	-4.521e-05	44.19	2.536e-10	??????+???????????????	??????+???????????????	6	32417891	0																					8	2:27730940	2	27741237	rs780094	2017-07-13	28298293	Hu Y	2017-03-15	J Lipid Res	www.ncbi.nlm.nih.gov/pubmed/28298293
5:74921686	a	g	0.209	0	0.209	0.209	-0.06005	0.005919	-0.0005052	0.01464	-3.502e-05	123.348	1.642e-27	?????-????????????????	?????-????????????????	5	74921686	0																					8	2:27730940	2	27741237	rs780094	2017-07-13	28298293	Hu Y	2017-03-15	J Lipid Res	www.ncbi.nlm.nih.gov/pubmed/28298293
1:63173918	t	c	0.3457	0	0.3457	0.3457	0.04941	0.004986	-0.008885	0.01274	-2.485e-05	110.121	1.223e-24	?+????????????????????	?-????????????????????	1	63173918	0																					8	2:27730940	2	27741237	rs780094	2017-08-03	28485404	Jorgenson E	2017-05-09	Mol Psychiatry	www.ncbi.nlm.nih.gov/pubmed/28485404
5:74829291	a	g	0.096	0	0.096	0.096	-0.05546	0.008301	0.01394	0.02062	-6.883e-05	49.468	1.812e-11	?????-????????????????	?????+????????????????	5	74829291	0																					8	2:27730940	2	27741237	rs780094	2017-08-30	27863252	Astle WJ	2016-11-17	Cell	www.ncbi.nlm.nih.gov/pubmed/27863252
11:126244955	a	g	0.1056	0	0.1056	0.1056	-0.04499	0.007796	-0.004941	0.01932	-6.081e-05	41.282	1.086e-09	???????????-??????????	???????????-??????????	11	126244955	0																					8	2:27730940	2	27741237	rs780094	2017-10-20	28869590	Zhao W	2017-09-04	Nat Genet	www.ncbi.nlm.nih.gov/pubmed/28869590
5:74780315	t	tc	0.8744	0	0.8744	0.8744	0.07208	0.007351	-0.01029	0.01794	-5.405e-05	110.412	1.058e-24	?????+????????????????	?????-????????????????	5	74780315	0																					8	2:27730940	2	27741237	rs780094	2017-10-20	28869590	Zhao W	2017-09-04	Nat Genet	www.ncbi.nlm.nih.gov/pubmed/28869590
1:220970499	a	g	0.3119	0	0.3119	0.3119	0.02605	0.005125	0.009916	0.013	-2.627e-05	34.917	2.618e-08	?+????????????????????	?+????????????????????	1	220970499	0																					8	2:27730940	2	27741237	rs780094	2017-12-11	22885922	Morris AP	2012-09-01	Nat Genet	www.ncbi.nlm.nih.gov/pubmed/22885922
1:55502137	c	g	0.8133	0	0.8133	0.8133	0.04379	0.006123	-0.006229	0.01546	-3.747e-05	58.152	2.358e-13	?+????????????????????	?-????????????????????	1	55502137	0																					8	2:27730940	2	27741237	rs780094	2018-01-23	20081858	Dupuis J	2010-01-17	Nat Genet	www.ncbi.nlm.nih.gov/pubmed/20081858
8:9187242	a	g	0.1032	0	0.1032	0.1032	0.04489	0.007725	-0.0194	0.01995	-5.962e-05	35.679	1.788e-08	????????+?????????????	????????-?????????????	8	9187242	0																					8	2:27730940	2	27741237	rs780094	2018-01-25	22581228	Manning AK	2012-05-13	Nat Genet	www.ncbi.nlm.nih.gov/pubmed/22581228
11:126228659	t	g	0.9261	0	0.9261	0.9261	0.05731	0.009116	-0.009294	0.02281	-8.313e-05	44.804	1.866e-10	???????????+??????????	???????????-??????????	11	126228659	0																					8	2:27730940	2	27741237	rs780094	2018-01-25	22581228	Manning AK	2012-05-13	Nat Genet	www.ncbi.nlm.nih.gov/pubmed/22581228
5:75017433	t	c	0.2149	0	0.2149	0.2149	-0.04194	0.0059	0.01591	0.0148	-3.481e-05	54.198	1.702e-12	?????-????????????????	?????+????????????????	5	75017433	0																					8	2:27730940	2	27741237	rs780094	2018-02-20	29385134	Kawaguchi T	2018-01-31	PLoS One	www.ncbi.nlm.nih.gov/pubmed/29385134
5:74855426	a	g	0.7909	0	0.7909	0.7909	0.06002	0.005921	0.0001729	0.01464	-3.504e-05	122.93	2.024e-27	?????+????????????????	?????+????????????????	5	74855426	0																					8	2:27730940	2	27741237	rs780094	2018-07-02	29615537	Kulminski AM	2018-03-01	Aging (Albany NY)	www.ncbi.nlm.nih.gov/pubmed/29615537
5:74566173	t	c	0.5932	0	0.5932	0.5932	0.05993	0.004911	0.007648	0.01237	-2.409e-05	184.237	9.848e-41	?????+????????????????	?????+????????????????	5	74566173	0																					8	2:27730940	2	27741237	rs780094	2018-07-02	29615537	Kulminski AM	2018-03-01	Aging (Albany NY)	www.ncbi.nlm.nih.gov/pubmed/29615537
5:74967522	a	att	0.1489	0	0.1489	0.1489	-0.03266	0.006775	-0.01736	0.01687	-4.586e-05	33.695	4.822e-08	?????-????????????????	?????-????????????????	5	74967522	0																					8	2:27730940	2	27741237	rs780094	2018-07-02	29615537	Kulminski AM	2018-03-01	Aging (Albany NY)	www.ncbi.nlm.nih.gov/pubmed/29615537
7:21591338	t	c	0.8316	0	0.8316	0.8316	0.04007	0.006423	-0.008324	0.01625	-4.124e-05	43.451	3.671e-10	???????+??????????????	???????-??????????????	7	21591338	0																					8	2:27730940	2	27741237	rs780094	2018-07-13	29632305	Lee HS	2018-04-09	Sci Rep	www.ncbi.nlm.nih.gov/pubmed/29632305
1:110011701	a	g	0.6989	0	0.6989	0.6989	-0.03082	0.005167	0.0104	0.01323	-2.666e-05	38.379	4.636e-09	?-????????????????????	?+????????????????????	1	110011701	0																					8	2:27730940	2	27741237	rs780094	2018-09-12	23093944	Krumsiek J	2012-10-18	PLoS Genet	www.ncbi.nlm.nih.gov/pubmed/23093944
19:19374068	t	c	0.8298	0	0.8298	0.8298	-0.05704	0.006682	-0.01363	0.01684	-4.463e-05	93.774	4.338e-21	???????????????????-??	???????????????????-??	19	19374068	0																					8	2:27730940	2	27741237	rs780094	2018-10-16	29743933	Wu B	2018-03-18	Comput Math Methods Med	www.ncbi.nlm.nih.gov/pubmed/29743933
5:74618186	a	g	0.3388	0	0.3388	0.3388	-0.06381	0.005101	-0.006559	0.01275	-2.6e-05	192.653	1.466e-42	?????-????????????????	?????-????????????????	5	74618186	0																					8	2:27730940	2	27741237	rs780094	2018-11-26	30275531	Klarin D	2018-10-01	Nat Genet	www.ncbi.nlm.nih.gov/pubmed/30275531
16:71952614	c	g	0.7354	0	0.7354	0.7354	-0.03044	0.005496	0.006051	0.01385	-3.018e-05	34.355	3.466e-08	????????????????-?????	????????????????+?????	16	71952614	0																					8	2:27730940	2	27741237	rs780094	2019-01-11	30054458	Xue A	2018-07-27	Nat Commun	www.ncbi.nlm.nih.gov/pubmed/30054458
1:63061906	t	c	0.3524	0	0.3524	0.3524	0.05144	0.004959	-0.01055	0.01269	-2.458e-05	119.811	9.623e-27	?+????????????????????	?-????????????????????	1	63061906	0																					8	2:27730940	2	27742603	rs780093	2010-09-21	20705733	O'Seaghdha CM	2010-08-12	Hum Mol Genet	www.ncbi.nlm.nih.gov/pubmed/20705733
6:32419880	t	c	0.8403	0	0.8403	0.8403	0.03597	0.006723	0.02643	0.01711	-4.52e-05	44.368	2.32e-10	??????+???????????????	??????+???????????????	6	32419880	0																					8	2:27730940	2	27742603	rs780093	2010-10-15	20884846	Yang Q	2010-09-30	Circ Cardiovasc Genet	www.ncbi.nlm.nih.gov/pubmed/20884846
17:45386540	a	g	0.5194	0	0.5194	0.5194	0.02505	0.004997	0.01991	0.01273	-2.493e-05	39.872	2.197e-09	?????????????????+????	?????????????????+????	17	45386540	0																					8	2:27730940	2	27742603	rs780093	2011-04-11	21386085	Kraja AT	2011-03-08	Diabetes	www.ncbi.nlm.nih.gov/pubmed/21386085
2:44092066	t	c	0.7224	0	0.7224	0.7224	0.05898	0.005446	-0.01309	0.01396	-2.964e-05	130.03	5.814e-29	??+???????????????????	??-???????????????????	2	44092066	0																					8	2:27730940	2	27742603	rs780093	2011-04-11	21386085	Kraja AT	2011-03-08	Diabetes	www.ncbi.nlm.nih.gov/pubmed/21386085
16:71897244	t	c	0.2637	0	0.2637	0.2637	0.03073	0.0055	-0.005007	0.01388	-3.023e-05	35.277	2.187e-08	????????????????+?????	????????????????-?????	16	71897244	0																					8	2:27730940	2	27742603	rs780093	2012-08-20	22747683	Eriksson N	2012-06-30	BMC Med Genet	www.ncbi.nlm.nih.gov/pubmed/22747683
2:21092488	t	c	0.9156	0	0.9156	0.9156	-0.03922	0.008481	-0.03028	0.02098	-7.189e-05	34.502	3.22e-08	??-???????????????????	??-???????????????????	2	21092488	0																					8	2:27730940	2	27742603	rs780093	2012-09-25	22829776	Coviello AD	2012-07-19	PLoS Genet	www.ncbi.nlm.nih.gov/pubmed/22829776
6:32545587	a	t	0.1204	0	0.1204	0.1204	-0.03857	0.007538	-0.01877	0.01929	-5.682e-05	36.62	1.117e-08	??????-???????????????	??????-???????????????	6	32545587	0																					8	2:27730940	2	27742603	rs780093	2012-09-25	22829776	Coviello AD	2012-07-19	PLoS Genet	www.ncbi.nlm.nih.gov/pubmed/22829776
2:44093276	c	g	0.2087	0	0.2087	0.2087	0.05337	0.005922	0.01067	0.01481	-3.503e-05	103.437	3.459e-23	??+???????????????????	??+???????????????????	2	44093276	0																					8	2:27730940	2	27742603	rs780093	2012-09-25	22829776	Coviello AD	2012-07-19	PLoS Genet	www.ncbi.nlm.nih.gov/pubmed/22829776
19:19427623	a	g	0.8239	0	0.8239	0.8239	-0.0534	0.006578	-0.01251	0.01663	-4.326e-05	84.503	4.47e-19	???????????????????-??	???????????????????-??	19	19427623	0																					8	2:27730940	2	27742603	rs780093	2012-10-19	21102463	Franke A	2010-11-21	Nat Genet	www.ncbi.nlm.nih.gov/pubmed/21102463
19:11190873	t	c	0.1181	0	0.1181	0.1181	0.1929	0.007437	0.007701	0.01862	-5.532e-05	810.545	9.83e-177	???????????????????+??	???????????????????+??	19	11190873	0																					8	2:27730940	2	27742603	rs780093	2013-06-06	23362303	Wu JH	2013-01-29	Circ Cardiovasc Genet	www.ncbi.nlm.nih.gov/pubmed/23362303
19:45012505	a	g	0.155	0	0.155	0.155	0.03623	0.006919	0.007583	0.01754	-4.785e-05	34.796	2.781e-08	???????????????????+??	???????????????????+??	19	45012505	0																					8	2:27730940	2	27742603	rs780093	2013-06-06	23362303	Wu JH	2013-01-29	Circ Cardiovasc Genet	www.ncbi.nlm.nih.gov/pubmed/23362303
2:21263639	t	g	0.1464	0	0.1464	0.1464	0.1122	0.006707	0.005527	0.01657	-4.493e-05	339.982	1.493e-74	??+???????????????????	??+???????????????????	2	21263639	0																					8	2:27730940	2	27742603	rs780093	2015-09-22	25524916	Palmer ND	2014-12-18	Diabetes	www.ncbi.nlm.nih.gov/pubmed/25524916
6:116321156	t	c	0.5781	0	0.5781	0.5781	-0.03106	0.004955	0.01596	0.01252	-2.45e-05	40.989	1.257e-09	??????-???????????????	??????+???????????????	6	116321156	0																					8	2:27730940	2	27742603	rs780093	2016-11-10	26780889	Below JE	2016-01-19	Sci Rep	www.ncbi.nlm.nih.gov/pubmed/26780889
5:74261419	ct	c	0.9006	0	0.9006	0.9006	0.04589	0.008125	0.006677	0.01993	-6.605e-05	40.265	1.806e-09	?????+????????????????	?????+????????????????	5	74261419	0																					8	2:27730940	2	27742603	rs780093	2016-11-25	26833098	Kilpelainen TO	2016-02-01	Nat Commun	www.ncbi.nlm.nih.gov/pubmed/26833098
8:116660459	a	g	0.6595	0	0.6595	0.6595	-0.02896	0.005058	0.004382	0.01277	-2.558e-05	37.175	8.465e-09	????????-?????????????	????????+?????????????	8	116660459	0																					8	2:27730940	2	27742603	rs780093	2016-11-25	26833098	Kilpelainen TO	2016-02-01	Nat Commun	www.ncbi.nlm.nih.gov/pubmed/26833098
5:74734757	t	tc	0.8743	0	0.8743	0.8743	0.07203	0.007342	-0.01046	0.01791	-5.39e-05	110.46	1.033e-24	?????+????????????????	?????-????????????????	5	74734757	0																					8	2:27730940	2	27742603	rs780093	2016-11-25	26833098	Kilpelainen TO	2016-02-01	Nat Commun	www.ncbi.nlm.nih.gov/pubmed/26833098
6:32665820	a	g	0.1198	0	0.1198	0.1198	-0.03914	0.007595	-0.009336	0.01943	-5.768e-05	33.907	4.337e-08	??????-???????????????	??????-???????????????	6	32665820	0																					8	2:27730940	2	27742603	rs780093	2016-11-25	26833098	Kilpelainen TO	2016-02-01	Nat Commun	www.ncbi.nlm.nih.gov/pubmed/26833098
8:126478450	t	c	0.4769	0	0.4769	0.4769	-0.05963	0.004801	-0.003209	0.01229	-2.303e-05	185.047	6.571e-41	????????-?????????????	????????-?????????????	8	126478450	0																					8	2:27730940	2	27742603	rs780093	2016-12-01	26818947	Imamura M	2016-01-28	Nat Commun	www.ncbi.nlm.nih.gov/pubmed/26818947
6:116212256	g	gt	0.3896	0	0.3896	0.3896	0.02982	0.005042	-0.03373	0.01276	-2.537e-05	35.08	2.413e-08	??????+???????????????	??????-???????????????	6	116212256	0																					8	2:27730940	2	27742603	rs780093	2017-06-26	28334899	Spracklen CN	2017-02-21	Hum Mol Genet	www.ncbi.nlm.nih.gov/pubmed/28334899
16:71920559	t	c	0.6477	0	0.6477	0.6477	0.02801	0.00511	-0.002175	0.01274	-2.61e-05	34.953	2.571e-08	????????????????+?????	????????????????-?????	16	71920559	0																					8	2:27730940	2	27742603	rs780093	2017-07-06	28452372	Gorski M	2017-04-28	Sci Rep	www.ncbi.nlm.nih.gov/pubmed/28452372
2:21289068	a	g	0.0447	0	0.0447	0.0447	0.08599	0.01138	-0.02049	0.02753	-0.0001294	63.963	1.29e-14	??+???????????????????	??-???????????????????	2	21289068	0																					8	2:27730940	2	27742603	rs780093	2017-07-13	28298293	Hu Y	2017-03-15	J Lipid Res	www.ncbi.nlm.nih.gov/pubmed/28298293
2:21518618	a	t	0.2919	0	0.2919	0.2919	-0.0351	0.005391	0.01325	0.01372	-2.903e-05	45.374	1.403e-10	??-???????????????????	??+???????????????????	2	21518618	0																					8	2:27730940	2	27742603	rs780093	2019-02-08	30595370	Kichaev G	2018-12-27	Am J Hum Genet	www.ncbi.nlm.nih.gov/pubmed/30595370
1:234874740	c	g	0.5021	0	0.5021	0.5021	-0.02724	0.004746	0.01005	0.01218	-2.251e-05	35.302	2.16e-08	?-????????????????????	?+????????????????????	1	234874740	0																					8	2:27730940	2	27742603	rs780093	2019-02-14	29507422	Hoffmann TJ	2018-03-05	Nat Genet	www.ncbi.nlm.nih.gov/pubmed/29507422
20:39970385	a	g	0.5789	0	0.5789	0.5789	0.03128	0.004806	0.0007628	0.01223	-2.309e-05	50.452	1.108e-11	????????????????????+?	????????????????????+?	20	39970385	0																					8	2:27730940	2	27742603	rs780093	2019-02-14	29507422	Hoffmann TJ	2018-03-05	Nat Genet	www.ncbi.nlm.nih.gov/pubmed/29507422
5:74324548	a	g	0.2607	0	0.2607	0.2607	-0.02546	0.005485	-0.01998	0.01376	-3.009e-05	34.515	3.2e-08	?????-????????????????	?????-????????????????	5	74324548	0																					8	2:27730940	2	27742603	rs780093	2019-02-14	29507422	Hoffmann TJ	2018-03-05	Nat Genet	www.ncbi.nlm.nih.gov/pubmed/29507422
2:21464498	a	g	0.6858	0	0.6858	0.6858	0.04217	0.005296	-0.01709	0.01333	-2.804e-05	67.588	2.106e-15	??+???????????????????	??-???????????????????	2	21464498	0																					8	2:27730940	2	27742603	rs780093	2019-02-14	29507422	Hoffmann TJ	2018-03-05	Nat Genet	www.ncbi.nlm.nih.gov/pubmed/29507422
5:74786332	a	t	0.8539	0	0.8539	0.8539	0.06479	0.00689	-0.005868	0.01695	-4.746e-05	102.873	4.585e-23	?????+????????????????	?????-????????????????	5	74786332	0																					8	2:27730940	2	27742603	rs780093	2019-02-14	29507422	Hoffmann TJ	2018-03-05	Nat Genet	www.ncbi.nlm.nih.gov/pubmed/29507422
6:32603734	t	c	0.1192	0	0.1192	0.1192	-0.03827	0.007591	-0.01745	0.01939	-5.762e-05	35.177	2.299e-08	??????-???????????????	??????-???????????????	6	32603734	0																					8	2:27730940	2	27742603	rs780093	2019-02-14	29507422	Hoffmann TJ	2018-03-05	Nat Genet	www.ncbi.nlm.nih.gov/pubmed/29507422
5:74877803	t	c	0.6177	0	0.6177	0.6177	0.06651	0.004941	-0.006939	0.01239	-2.438e-05	208.534	5.216e-46	?????+????????????????	?????-????????????????	5	74877803	0																					8	2:27730940	2	27742603	rs780093	2019-02-14	29507422	Hoffmann TJ	2018-03-05	Nat Genet	www.ncbi.nlm.nih.gov/pubmed/29507422
16:71931219	a	g	0.7349	0	0.7349	0.7349	-0.03003	0.005492	0.00315	0.01385	-3.013e-05	34.366	3.447e-08	????????????????-?????	????????????????+?????	16	71931219	0																					8	2:27730940	2	27742603	rs780093	2019-02-14	29507422	Hoffmann TJ	2018-03-05	Nat Genet	www.ncbi.nlm.nih.gov/pubmed/29507422
1:109919525	a	g	0.0571	0	0.0571	0.0571	0.08955	0.01002	-0.01135	0.02563	-0.0001004	90.855	1.867e-20	?+????????????????????	?-????????????????????	1	109919525	0																					8	2:27730940	2	27742603	rs780093	2019-02-14	29507422	Hoffmann TJ	2018-03-05	Nat Genet	www.ncbi.nlm.nih.gov/pubmed/29507422
5:74688688	a	g	0.7913	0	0.7913	0.7913	0.06009	0.005922	-0.000582	0.01465	-3.505e-05	122.645	2.333e-27	?????+????????????????	?????-????????????????	5	74688688	0																					8	2:27730940	2	27748624	rs1260333	2010-10-17	20864672	Waterworth DM	2010-09-23	Arterioscler Thromb Vasc Biol	www.ncbi.nlm.nih.gov/pubmed/20864672
2:21531975	a	g	0.3184	0	0.3184	0.3184	-0.03106	0.00524	0.009304	0.01335	-2.745e-05	38.266	4.905e-09	??-???????????????????	??+???????????????????	2	21531975	0																					8	2:27730940	2	27748624	rs1260333	2016-10-07	26582766	Lu X	2015-11-18	Circ Cardiovasc Genet	www.ncbi.nlm.nih.gov/pubmed/26582766
2:21187599	a	g	0.1695	0	0.1695	0.1695	0.042	0.006393	-0.01881	0.01569	-4.085e-05	45.781	1.145e-10	??+???????????????????	??-???????????????????	2	21187599	0																					8	2:27730940	2	27748624	rs1260333	2016-10-07	26582766	Lu X	2015-11-18	Circ Cardiovasc Genet	www.ncbi.nlm.nih.gov/pubmed/26582766
11:61573684	t	c	0.6535	0	0.6535	0.6535	-0.04198	0.004931	0.01617	0.01255	-2.432e-05	77.481	1.497e-17	???????????-??????????	???????????+??????????	11	61573684	0																					8	2:27730940	2	27748904	rs1313566	2018-07-28	29403010	Kanai M	2018-02-05	Nat Genet	www.ncbi.nlm.nih.gov/pubmed/29403010
16:71972409	t	c	0.2617	0	0.2617	0.2617	0.03044	0.005519	-0.006291	0.01393	-3.044e-05	33.984	4.172e-08	????????????????+?????	????????????????-?????	16	71972409	0																					8	2:27730940	2	27748904	rs1313566	2018-07-28	29403010	Kanai M	2018-02-05	Nat Genet	www.ncbi.nlm.nih.gov/pubmed/29403010
2:27783392	t	c	0.7902	0	0.7902	0.7902	-0.03424	0.00593	0.01101	0.01497	-3.513e-05	36.187	1.387e-08	??-???????????????????	??+???????????????????	2	27783392	0																					8	2:27771474	2	27753878	rs4665985	2017-08-03	28485404	Jorgenson E	2017-05-09	Mol Psychiatry	www.ncbi.nlm.nih.gov/pubmed/28485404
6:32426899	a	g	0.84	0	0.84	0.84	0.03551	0.006727	0.02662	0.0171	-4.527e-05	43.473	3.631e-10	??????+???????????????	??????+???????????????	6	32426899	0																					8	2:27771474	2	27753878	rs4665985	2017-08-03	28485404	Jorgenson E	2017-05-09	Mol Psychiatry	www.ncbi.nlm.nih.gov/pubmed/28485404
20:39877869	t	c	0.5186	0	0.5186	0.5186	0.02973	0.004727	0.007201	0.01191	-2.233e-05	50.934	8.705e-12	????????????????????+?	????????????????????+?	20	39877869	0																					8	2:27771474	2	27755825	rs4665987	2018-07-28	29403010	Kanai M	2018-02-05	Nat Genet	www.ncbi.nlm.nih.gov/pubmed/29403010
17:45675781	a	g	0.4446	0	0.4446	0.4446	0.02464	0.004983	0.03285	0.01267	-2.48e-05	48.783	2.552e-11	?????????????????+????	?????????????????+????	17	45675781	0																					8	2:27771474	2	27761436	rs4665988	2018-07-28	29403010	Kanai M	2018-02-05	Nat Genet	www.ncbi.nlm.nih.gov/pubmed/29403010
19:19695228	t	c	0.0845	0	0.0845	0.0845	0.08697	0.009099	0.01973	0.02294	-8.278e-05	117.029	3.867e-26	???????????????????+??	???????????????????+??	19	19695228	0																					8	2:27783195	2	27789861	rs965813	2019-03-28	30718733	Moon S	2019-02-04	Sci Rep	www.ncbi.nlm.nih.gov/pubmed/30718733
17:45781264	a	g	0.3941	0	0.3941	0.3941	0.02036	0.005101	0.03495	0.01295	-2.599e-05	37.52	7.123e-09	?????????????????+????	?????????????????+????	17	45781264	0																					8	2:27771474	2	27801759	rs1919128	2011-04-11	21386085	Kraja AT	2011-03-08	Diabetes	www.ncbi.nlm.nih.gov/pubmed/21386085
6:32501715	a	g	0.1263	0	0.1263	0.1263	-0.03904	0.007392	-0.01441	0.01894	-5.464e-05	37.28	8.03e-09	??????-???????????????	??????-???????????????	6	32501715	0																					8	2:27771474	2	27801759	rs1919128	2019-03-28	30718733	Moon S	2019-02-04	Sci Rep	www.ncbi.nlm.nih.gov/pubmed/30718733
6:32529754	t	c	0.121	0	0.121	0.121	-0.03871	0.007516	-0.01828	0.01923	-5.65e-05	36.89	9.762e-09	??????-???????????????	??????-???????????????	6	32529754	0																					8	2:27771474	2	27815510	rs13022873	2011-04-11	21386085	Kraja AT	2011-03-08	Diabetes	www.ncbi.nlm.nih.gov/pubmed/21386085
19:19467996	a	t	0.1755	0	0.1755	0.1755	0.05341	0.006604	0.01121	0.01671	-4.36e-05	83.126	8.898e-19	???????????????????+??	???????????????????+??	19	19467996	0																					8	2:27783195	2	27835082	rs78170284	2019-02-08	30595370	Kichaev G	2018-12-27	Am J Hum Genet	www.ncbi.nlm.nih.gov/pubmed/30595370
16:72169536	a	ag	0.1372	0	0.1372	0.1372	-0.04896	0.00714	0.004001	0.01761	-5.097e-05	54.815	1.25e-12	????????????????-?????	????????????????+?????	16	72169536	0																					8	2:27771474	2	27840640	rs4666002	2012-03-27	22359512	Demirkan A	2012-02-16	PLoS Genet	www.ncbi.nlm.nih.gov/pubmed/22359512
19:45631816	a	g	0.0926	0	0.0926	0.0926	-0.04309	0.008635	-0.02397	0.02124	-7.454e-05	36.846	9.976e-09	???????????????????-??	???????????????????-??	19	45631816	0																					8	2:27783195	2	27844601	rs1881396	2018-02-20	29385134	Kawaguchi T	2018-01-31	PLoS One	www.ncbi.nlm.nih.gov/pubmed/29385134
6:32676486	a	c	0.879	0	0.879	0.879	0.03894	0.007524	0.00924	0.01927	-5.661e-05	34.149	3.843e-08	??????+???????????????	??????+???????????????	6	32676486	0																					8	2:27771474	2	27851918	rs3749147	2011-04-11	21386085	Kraja AT	2011-03-08	Diabetes	www.ncbi.nlm.nih.gov/pubmed/21386085
2:21510106	a	g	0.2931	0	0.2931	0.2931	-0.03504	0.005421	0.01141	0.01381	-2.935e-05	45.22	1.516e-10	??-???????????????????	??+???????????????????	2	21510106	0																					8	2:27783195	2	27988821	rs13013484	2019-03-18	30643258	Karlsson Linner R	2019-01-14	Nat Genet	www.ncbi.nlm.nih.gov/pubmed/30643258
19:45216565	a	g	0.9061	0	0.9061	0.9061	-0.08148	0.00866	0.006136	0.02161	-7.498e-05	102.994	4.317e-23	???????????????????-??	???????????????????+??	19	45216565	0																					8	2:27783195	2	27995781	rs3736594	2012-08-15	22581228	Manning AK	2012-05-13	Nat Genet	www.ncbi.nlm.nih.gov/pubmed/22581228
11:116628271	t	c	0.0679	0	0.0679	0.0679	-0.08932	0.009493	0.05659	0.02461	-9.01e-05	90.623	2.096e-20	???????????-??????????	???????????+??????????	11	116628271	0																					8	2:27783195	2	27995781	rs3736594	2018-01-25	22581228	Manning AK	2012-05-13	Nat Genet	www.ncbi.nlm.nih.gov/pubmed/22581228
1:110009434	a	c	0.2998	0	0.2998	0.2998	0.03086	0.005178	-0.01035	0.01326	-2.678e-05	38.328	4.755e-09	?+????????????????????	?-????????????????????	1	110009434	0																					9	2:44079310	2	44065090	rs6756629	2009-01-12	19060911	Aulchenko YS	2008-12-07	Nat Genet	www.ncbi.nlm.nih.gov/pubmed/19060911
8:126484709	a	g	0.1798	0	0.1798	0.1798	-0.03777	0.00629	0.008605	0.01607	-3.953e-05	39.945	2.119e-09	????????-?????????????	????????+?????????????	8	126484709	0																					9	2:44079310	2	44065090	rs6756629	2009-01-12	19060911	Aulchenko YS	2008-12-07	Nat Genet	www.ncbi.nlm.nih.gov/pubmed/19060911
6:160569782	t	c	0.6078	0	0.6078	0.6078	-0.02811	0.005037	-0.01636	0.0126	-2.536e-05	45.938	1.058e-10	??????-???????????????	??????-???????????????	6	160569782	0																					9	2:44079310	2	44065090	rs6756629	2017-02-24	27005778	Kettunen J	2016-03-23	Nat Commun	www.ncbi.nlm.nih.gov/pubmed/27005778
17:45438886	cagtg	c	0.452	0	0.452	0.452	0.02537	0.004981	0.03269	0.0127	-2.478e-05	50.607	1.025e-11	?????????????????+????	?????????????????+????	17	45438886	0																					9	2:44079310	2	44066247	rs11887534	2008-06-16	17632509	Buch S	2007-07-15	Nat Genet	www.ncbi.nlm.nih.gov/pubmed/17632509
19:45326217	t	c	0.6792	0	0.6792	0.6792	0.08216	0.005328	-0.006926	0.01371	-2.837e-05	273.24	4.641e-60	???????????????????+??	???????????????????-??	19	45326217	0																					9	2:44079310	2	44066247	rs11887534	2017-02-25	27286809	Ligthart S	2016-06-10	BMC Genomics	www.ncbi.nlm.nih.gov/pubmed/27286809
19:10907286	a	g	0.8365	0	0.8365	0.8365	0.03905	0.00684	-0.01406	0.0174	-4.677e-05	35.045	2.455e-08	???????????????????+??	???????????????????-??	19	10907286	0																					9	2:44079310	2	44066247	rs11887534	2017-03-10	27094239	Joshi AD	2016-04-16	Gastroenterology	www.ncbi.nlm.nih.gov/pubmed/27094239
19:45388241	t	g	0.9347	0	0.9347	0.9347	-0.1196	0.01071	-0.05394	0.02618	-0.0001146	177.247	3.245e-39	???????????????????-??	???????????????????-??	19	45388241	0																					9	2:44079310	2	44066247	rs11887534	2019-02-07	30692554	Bustos BI	2019-01-28	Sci Rep	www.ncbi.nlm.nih.gov/pubmed/30692554
6:160496243	t	g	0.6308	0	0.6308	0.6308	-0.02461	0.005079	-0.01332	0.0128	-2.579e-05	33.909	4.332e-08	??????-???????????????	??????-???????????????	6	160496243	0																					9	2:44079310	2	44066247	rs11887534	2019-02-21	30504769	Ferkingstad E	2018-11-30	Nat Commun	www.ncbi.nlm.nih.gov/pubmed/30504769
20:39913632	c	g	0.4501	0	0.4501	0.4501	0.02581	0.004742	0.002324	0.01204	-2.248e-05	36.088	1.458e-08	????????????????????+?	????????????????????+?	20	39913632	0																					9	2:44079310	2	44066247	rs11887534	2019-03-21	30325047	Gellert-Kristensen H	2018-10-16	Hepatology	www.ncbi.nlm.nih.gov/pubmed/30325047
5:74991849	a	c	0.6341	0	0.6341	0.6341	0.04931	0.004989	-0.004015	0.01255	-2.488e-05	113.189	2.638e-25	?????+????????????????	?????-????????????????	5	74991849	0																					9	2:44079310	2	44069772	rs75331444	2017-06-21	28270201	Nagy R	2017-03-07	Genome Med	www.ncbi.nlm.nih.gov/pubmed/28270201
19:44959963	t	c	0.8753	0	0.8753	0.8753	-0.04685	0.0076	-0.0008689	0.01914	-5.773e-05	45.367	1.408e-10	???????????????????-??	???????????????????-??	19	44959963	0																					9	2:44073881	2	44072576	rs4299376	2012-01-25	20686565	Teslovich TM	2010-08-05	Nature	www.ncbi.nlm.nih.gov/pubmed/20686565
19:45389174	a	t	0.0693	0	0.0693	0.0693	0.1153	0.01036	0.0452	0.02541	-0.0001072	171.62	5.409e-38	???????????????????+??	???????????????????+??	19	45389174	0																					9	2:44073881	2	44072576	rs4299376	2012-01-25	20686565	Teslovich TM	2010-08-05	Nature	www.ncbi.nlm.nih.gov/pubmed/20686565
19:45255266	t	c	0.9282	0	0.9282	0.9282	-0.2105	0.009935	-0.01159	0.02515	-9.866e-05	541.199	3.02e-118	???????????????????-??	???????????????????-??	19	45255266	0																					9	2:44073881	2	44072576	rs4299376	2013-09-24	19936222	Chasman DI	2009-11-20	PLoS Genet	www.ncbi.nlm.nih.gov/pubmed/19936222
16:72048080	t	g	0.3699	0	0.3699	0.3699	0.02936	0.00504	-0.01852	0.01264	-2.539e-05	34.805	2.769e-08	????????????????+?????	????????????????-?????	16	72048080	0																					9	2:44073881	2	44072576	rs4299376	2014-05-12	24097068	Willer CJ	2013-10-06	Nat Genet	www.ncbi.nlm.nih.gov/pubmed/24097068
20:39960342	a	g	0.4016	0	0.4016	0.4016	-0.02942	0.004828	0.0002202	0.01228	-2.329e-05	43.81	3.067e-10	????????????????????-?	????????????????????+?	20	39960342	0																					9	2:44073881	2	44072576	rs4299376	2014-05-12	24097068	Willer CJ	2013-10-06	Nat Genet	www.ncbi.nlm.nih.gov/pubmed/24097068
1:109745228	a	g	0.8445	0	0.8445	0.8445	-0.04566	0.006515	-6.619e-05	0.01629	-4.242e-05	58.492	1.989e-13	?-????????????????????	?-????????????????????	1	109745228	0																					9	2:44073881	2	44072576	rs4299376	2017-09-28	28714975	Nelson CP	2017-07-17	Nat Genet	www.ncbi.nlm.nih.gov/pubmed/28714975
19:49213833	a	g	0.5278	0	0.5278	0.5278	-0.03752	0.005059	0.01181	0.01276	-2.549e-05	59.742	1.065e-13	???????????????????-??	???????????????????+??	19	49213833	0																					9	2:44073881	2	44072576	rs4299376	2018-01-29	29212778	van der Harst P	2017-12-06	Circ Res	www.ncbi.nlm.nih.gov/pubmed/29212778
5:156390297	t	c	0.3632	0	0.3632	0.3632	0.02844	0.005016	-0.01073	0.01258	-2.517e-05	34.511	3.206e-08	?????+????????????????	?????-????????????????	5	156390297	0																					9	2:44073881	2	44072576	rs4299376	2019-02-08	30595370	Kichaev G	2018-12-27	Am J Hum Genet	www.ncbi.nlm.nih.gov/pubmed/30595370
19:45414399	a	c	0.1089	0	0.1089	0.1089	0.2982	0.008222	0.01602	0.02058	-6.753e-05	1592.25	0	???????????????????+??	???????????????????+??	19	45414399	0																					9	2:44073881	2	44072576	rs4299376	2019-02-14	29507422	Hoffmann TJ	2018-03-05	Nat Genet	www.ncbi.nlm.nih.gov/pubmed/29507422
5:74907260	a	g	0.118	0	0.118	0.118	-0.07227	0.007586	0.004828	0.01844	-5.754e-05	106.841	6.305e-24	?????-????????????????	?????+????????????????	5	74907260	0																					9	2:44073881	2	44072576	rs4299376	2019-02-14	29507422	Hoffmann TJ	2018-03-05	Nat Genet	www.ncbi.nlm.nih.gov/pubmed/29507422
19:11014937	t	c	0.2755	0	0.2755	0.2755	0.03197	0.005578	0.01367	0.01436	-3.112e-05	44.754	1.913e-10	???????????????????+??	???????????????????+??	19	11014937	0																					9	2:44073881	2	44072576	rs4299376	2019-02-14	29507422	Hoffmann TJ	2018-03-05	Nat Genet	www.ncbi.nlm.nih.gov/pubmed/29507422
6:32435921	c	g	0.8814	0	0.8814	0.8814	0.03878	0.007615	0.02025	0.01944	-5.798e-05	36.819	1.011e-08	??????+???????????????	??????+???????????????	6	32435921	0																					9	2:44073881	2	44072576	rs4299376	2019-02-14	29507422	Hoffmann TJ	2018-03-05	Nat Genet	www.ncbi.nlm.nih.gov/pubmed/29507422
1:109817590	t	g	0.2202	0	0.2202	0.2202	0.137	0.005598	0.002599	0.01425	-3.134e-05	712.478	1.94e-155	?+????????????????????	?+????????????????????	1	109817590	1																					9	2:44073881	2	44072576	rs4299376	2019-03-12	30670697	Kilpelainen TO	2019-01-22	Nat Commun	www.ncbi.nlm.nih.gov/pubmed/30670697
6:32673965	a	g	0.1208	0	0.1208	0.1208	-0.03918	0.007538	-0.009272	0.01929	-5.681e-05	34.456	3.295e-08	??????-???????????????	??????-???????????????	6	32673965	0																					9	2:44079310	2	44073656	rs41360247	2010-07-01	20529992	Teupser D	2010-06-07	Circ Cardiovasc Genet	www.ncbi.nlm.nih.gov/pubmed/20529992
6:32391991	t	c	0.8792	0	0.8792	0.8792	0.03911	0.007551	0.01595	0.0192	-5.701e-05	36.548	1.158e-08	??????+???????????????	??????+???????????????	6	32391991	0																					9	2:44073881	2	44073881	rs6544713	2009-01-14	19060906	Kathiresan S	2008-12-07	Nat Genet	www.ncbi.nlm.nih.gov/pubmed/19060906
5:74619132	t	c	0.2241	0	0.2241	0.2241	-0.07371	0.005827	0.008599	0.01445	-3.393e-05	184.2	1.004e-40	?????-????????????????	?????+????????????????	5	74619132	0																					9	2:44073881	2	44073881	rs6544713	2018-01-29	29212778	van der Harst P	2017-12-06	Circ Res	www.ncbi.nlm.nih.gov/pubmed/29212778
2:21190024	t	c	0.0342	0	0.0342	0.0342	0.1263	0.01291	0.03208	0.03427	-0.0001668	120.459	6.961e-27	??+???????????????????	??+???????????????????	2	21190024	0																					9	2:44073881	2	44073881	rs6544713	2018-01-29	29212778	van der Harst P	2017-12-06	Circ Res	www.ncbi.nlm.nih.gov/pubmed/29212778
19:19484295	a	g	0.6501	0	0.6501	0.6501	-0.02714	0.005275	-0.007684	0.01309	-2.781e-05	34.91	2.627e-08	???????????????????-??	???????????????????-??	19	19484295	0																					9	2:44079310	2	44074000	rs4953023	2019-02-14	29507422	Hoffmann TJ	2018-03-05	Nat Genet	www.ncbi.nlm.nih.gov/pubmed/29507422
19:10732814	t	g	0.0319	0	0.0319	0.0319	0.07653	0.01408	-0.00397	0.03676	-0.0001982	34.098	3.943e-08	???????????????????+??	???????????????????-??	19	10732814	0																					9	2:44079310	2	44074000	rs4953023	2019-02-14	29507422	Hoffmann TJ	2018-03-05	Nat Genet	www.ncbi.nlm.nih.gov/pubmed/29507422
11:61589481	a	g	0.6845	0	0.6845	0.6845	-0.03741	0.005048	0.01152	0.01288	-2.549e-05	59.689	1.093e-13	???????????-??????????	???????????+??????????	11	61589481	0																					9	2:44079310	2	44074000	rs4953023	2019-02-14	29507422	Hoffmann TJ	2018-03-05	Nat Genet	www.ncbi.nlm.nih.gov/pubmed/29507422
11:116552062	a	t	0.9523	0	0.9523	0.9523	0.06658	0.01113	-0.06367	0.02996	-0.0001238	35.815	1.671e-08	???????????+??????????	???????????-??????????	11	116552062	0																					9	2:44079310	2	44074000	rs4953023	2019-02-14	29507422	Hoffmann TJ	2018-03-05	Nat Genet	www.ncbi.nlm.nih.gov/pubmed/29507422
1:109921983	a	g	0.0571	0	0.0571	0.0571	0.08972	0.01002	-0.01152	0.02563	-0.0001004	91.158	1.604e-20	?+????????????????????	?-????????????????????	1	109921983	0																					9	2:44073881	2	44074431	rs4245791	2010-07-01	20529992	Teupser D	2010-06-07	Circ Cardiovasc Genet	www.ncbi.nlm.nih.gov/pubmed/20529992
1:109840629	a	g	0.7206	0	0.7206	0.7206	-0.03312	0.005304	0.002103	0.01343	-2.811e-05	45.303	1.454e-10	?-????????????????????	?+????????????????????	1	109840629	0																					9	2:44073881	2	44074431	rs4245791	2013-11-29	23726366	Coram MA	2013-05-29	Am J Hum Genet	www.ncbi.nlm.nih.gov/pubmed/23726366
19:19478395	t	c	0.3474	0	0.3474	0.3474	0.02785	0.005282	0.007469	0.01311	-2.789e-05	36.468	1.205e-08	???????????????????+??	???????????????????+??	19	19478395	0																					9	2:44073881	2	44074431	rs4245791	2017-03-10	27094239	Joshi AD	2016-04-16	Gastroenterology	www.ncbi.nlm.nih.gov/pubmed/27094239
17:45557025	a	g	0.4588	0	0.4588	0.4588	0.02666	0.004979	0.02848	0.01269	-2.475e-05	50.942	8.671e-12	?????????????????+????	?????????????????+????	17	45557025	0																					9	2:44073881	2	44074431	rs4245791	2018-11-26	30275531	Klarin D	2018-10-01	Nat Genet	www.ncbi.nlm.nih.gov/pubmed/30275531
19:11159096	t	g	0.2538	0	0.2538	0.2538	0.05999	0.005715	0.02616	0.01449	-3.267e-05	152.022	9.748e-34	???????????????????+??	???????????????????+??	19	11159096	0																					9	2:44073881	2	44074431	rs4245791	2018-11-26	30275531	Klarin D	2018-10-01	Nat Genet	www.ncbi.nlm.nih.gov/pubmed/30275531
5:74708629	c	g	0.2308	0	0.2308	0.2308	-0.05672	0.005704	-0.001849	0.01415	-3.252e-05	119.31	1.237e-26	?????-????????????????	?????-????????????????	5	74708629	0																					9	2:44079310	2	44075483	rs76866386	2016-07-08	25961943	Surakka I	2015-05-11	Nat Genet	www.ncbi.nlm.nih.gov/pubmed/25961943
2:21372014	a	g	0.9233	0	0.9233	0.9233	0.06653	0.009089	-0.0387	0.02302	-8.259e-05	55.308	9.772e-13	??+???????????????????	??-???????????????????	2	21372014	0																					9	2:44079310	2	44075483	rs76866386	2019-02-14	29507422	Hoffmann TJ	2018-03-05	Nat Genet	www.ncbi.nlm.nih.gov/pubmed/29507422
6:32548122	c	g	0.8797	0	0.8797	0.8797	0.03806	0.007549	0.01892	0.01933	-5.699e-05	35.673	1.793e-08	??????+???????????????	??????+???????????????	6	32548122	0																					9	2:44079310	2	44075483	rs76866386	2019-02-14	29507422	Hoffmann TJ	2018-03-05	Nat Genet	www.ncbi.nlm.nih.gov/pubmed/29507422
19:45138246	t	c	0.1991	0	0.1991	0.1991	0.0584	0.006287	0.0005172	0.01561	-3.951e-05	103.282	3.738e-23	???????????????????+??	???????????????????+??	19	45138246	0																					9	2:44079310	2	44075483	rs76866386	2019-02-14	29507422	Hoffmann TJ	2018-03-05	Nat Genet	www.ncbi.nlm.nih.gov/pubmed/29507422
20:39798418	c	g	0.4819	0	0.4819	0.4819	-0.03014	0.004724	-0.00727	0.0119	-2.23e-05	52.401	4.18e-12	????????????????????-?	????????????????????-?	20	39798418	0																					9	2:44079310	2	44075483	rs76866386	2019-02-14	29507422	Hoffmann TJ	2018-03-05	Nat Genet	www.ncbi.nlm.nih.gov/pubmed/29507422
5:74909446	c	g	0.7689	0	0.7689	0.7689	0.05617	0.005697	0.00183	0.01413	-3.244e-05	117.308	3.364e-26	?????+????????????????	?????+????????????????	5	74909446	0																					9	2:44079310	2	44079310	rs72875462	2016-07-08	25961943	Surakka I	2015-05-11	Nat Genet	www.ncbi.nlm.nih.gov/pubmed/25961943
6:32528429	a	g	0.8715	0	0.8715	0.8715	0.04009	0.007348	0.01394	0.0188	-5.4e-05	39.509	2.634e-09	??????+???????????????	??????+???????????????	6	32528429	0																					9	2:44079310	2	44079310	rs72875462	2019-02-14	29507422	Hoffmann TJ	2018-03-05	Nat Genet	www.ncbi.nlm.nih.gov/pubmed/29507422
19:19283268	t	c	0.1113	0	0.1113	0.1113	0.05361	0.008	0.02766	0.0203	-6.4e-05	63.911	1.324e-14	???????????????????+??	???????????????????+??	19	19283268	0																					9	2:44079310	2	44079310	rs72875462	2019-02-14	29507422	Hoffmann TJ	2018-03-05	Nat Genet	www.ncbi.nlm.nih.gov/pubmed/29507422
19:10992724	a	g	0.2755	0	0.2755	0.2755	0.032	0.005574	0.01403	0.01435	-3.109e-05	45.082	1.624e-10	???????????????????+??	???????????????????+??	19	10992724	0																					9	2:44079310	2	44079310	rs72875462	2019-02-14	29507422	Hoffmann TJ	2018-03-05	Nat Genet	www.ncbi.nlm.nih.gov/pubmed/29507422
17:45741016	t	c	0.482	0	0.482	0.482	-0.02873	0.004988	-0.02747	0.01264	-2.483e-05	56.506	5.37e-13	?????????????????-????	?????????????????-????	17	45741016	0																					9	2:44079310	2	44079310	rs72875462	2019-02-14	29507422	Hoffmann TJ	2018-03-05	Nat Genet	www.ncbi.nlm.nih.gov/pubmed/29507422
1:109815133	a	g	0.0403	0	0.0403	0.0403	0.08849	0.01197	0.03833	0.02915	-0.0001433	77.384	1.571e-17	?+????????????????????	?+????????????????????	1	109815133	0																					10	2:169831177	2	169829772	rs2389606	2018-11-26	30275531	Klarin D	2018-10-01	Nat Genet	www.ncbi.nlm.nih.gov/pubmed/30275531
19:19436854	a	g	0.6572	0	0.6572	0.6572	-0.0303	0.005281	-0.007668	0.01319	-2.788e-05	42.773	5.152e-10	???????????????????-??	???????????????????-??	19	19436854	0																					10	2:169831177	2	169830155	rs2287623	2014-05-12	24097068	Willer CJ	2013-10-06	Nat Genet	www.ncbi.nlm.nih.gov/pubmed/24097068
2:21285711	a	c	0.3509	0	0.3509	0.3509	-0.08854	0.00511	0.01875	0.0128	-2.612e-05	335.608	1.329e-73	??-???????????????????	??+???????????????????	2	21285711	0																					10	2:169831177	2	169830155	rs2287623	2019-02-14	29507422	Hoffmann TJ	2018-03-05	Nat Genet	www.ncbi.nlm.nih.gov/pubmed/29507422
5:74993116	a	g	0.7199	0	0.7199	0.7199	0.04787	0.005402	-0.01763	0.01346	-2.917e-05	84.552	4.363e-19	?????+????????????????	?????-????????????????	5	74993116	0																					10	2:169831177	2	169830155	rs2287623	2019-02-14	29507422	Hoffmann TJ	2018-03-05	Nat Genet	www.ncbi.nlm.nih.gov/pubmed/29507422
6:32420729	t	tg	0.8432	0	0.8432	0.8432	0.03671	0.006821	0.02591	0.01741	-4.655e-05	44.249	2.463e-10	??????+???????????????	??????+???????????????	6	32420729	0																					10	2:169831177	2	169830155	rs2287623	2019-02-14	29507422	Hoffmann TJ	2018-03-05	Nat Genet	www.ncbi.nlm.nih.gov/pubmed/29507422
2:21521637	t	g	0.6815	0	0.6815	0.6815	0.03123	0.00524	-0.009541	0.01334	-2.744e-05	38.634	4.08e-09	??+???????????????????	??-???????????????????	2	21521637	0																					10	2:169831177	2	169830155	rs2287623	2019-02-14	29507422	Hoffmann TJ	2018-03-05	Nat Genet	www.ncbi.nlm.nih.gov/pubmed/29507422
1:62993403	a	g	0.3515	0	0.3515	0.3515	0.05086	0.004961	-0.0116	0.01268	-2.459e-05	116.428	5.224e-26	?+????????????????????	?-????????????????????	1	62993403	0																					10	2:169831177	2	169830328	rs2287622	2017-06-26	28334899	Spracklen CN	2017-02-21	Hum Mol Genet	www.ncbi.nlm.nih.gov/pubmed/28334899
6:32663764	a	g	0.1209	0	0.1209	0.1209	-0.03879	0.007526	-0.009628	0.01929	-5.664e-05	33.998	4.144e-08	??????-???????????????	??????-???????????????	6	32663764	0																					10	2:169831177	2	169830515	rs2287621	2019-02-14	29507422	Hoffmann TJ	2018-03-05	Nat Genet	www.ncbi.nlm.nih.gov/pubmed/29507422
2:21532868	a	g	0.7081	0	0.7081	0.7081	0.03485	0.005392	-0.01287	0.01373	-2.905e-05	44.772	1.896e-10	??+???????????????????	??-???????????????????	2	21532868	0																					10	2:169831177	2	169830515	rs2287621	2019-02-14	29507422	Hoffmann TJ	2018-03-05	Nat Genet	www.ncbi.nlm.nih.gov/pubmed/29507422
2:27784300	a	c	0.7899	0	0.7899	0.7899	-0.03416	0.005932	0.01132	0.01496	-3.515e-05	35.915	1.589e-08	??-???????????????????	??+???????????????????	2	27784300	0																					10	2:169831177	2	169830515	rs2287621	2019-02-14	29507422	Hoffmann TJ	2018-03-05	Nat Genet	www.ncbi.nlm.nih.gov/pubmed/29507422
5:74499508	a	g	0.1013	0	0.1013	0.1013	-0.06307	0.008094	-0.005433	0.0198	-6.552e-05	75.086	4.959e-17	?????-????????????????	?????-????????????????	5	74499508	0																					10	2:169831177	2	169830515	rs2287621	2019-02-14	29507422	Hoffmann TJ	2018-03-05	Nat Genet	www.ncbi.nlm.nih.gov/pubmed/29507422
5:74843133	cttcta	c	0.9041	0	0.9041	0.9041	0.05568	0.008343	-0.01508	0.02073	-6.952e-05	49.104	2.173e-11	?????+????????????????	?????-????????????????	5	74843133	0																					10	2:169831177	2	169830661	rs10176901	2019-03-12	30670697	Kilpelainen TO	2019-01-22	Nat Commun	www.ncbi.nlm.nih.gov/pubmed/30670697
5:74690304	a	t	0.7698	0	0.7698	0.7698	0.05635	0.005706	0.001721	0.01416	-3.254e-05	117.629	2.865e-26	?????+????????????????	?????+????????????????	5	74690304	0																					10	2:169831177	2	169830798	rs10177080	2018-11-26	30275531	Klarin D	2018-10-01	Nat Genet	www.ncbi.nlm.nih.gov/pubmed/30275531
1:110008720	a	t	0.7	0	0.7	0.7	-0.0309	0.005175	0.01021	0.01325	-2.675e-05	38.503	4.357e-09	?-????????????????????	?+????????????????????	1	110008720	0																					12	4:69340991	4	69339257	rs34872892	2017-08-30	27863252	Astle WJ	2016-11-17	Cell	www.ncbi.nlm.nih.gov/pubmed/27863252
20:39882781	a	g	0.479	0	0.479	0.479	-0.02957	0.004732	-0.008458	0.01194	-2.238e-05	51.057	8.185e-12	????????????????????-?	????????????????????-?	20	39882781	0																					12	4:69340991	4	69349018	rs1117816	2018-11-26	30275531	Klarin D	2018-10-01	Nat Genet	www.ncbi.nlm.nih.gov/pubmed/30275531
20:39906303	t	c	0.3082	0	0.3082	0.3082	-0.02456	0.005165	-0.02287	0.01294	-2.667e-05	38.597	4.156e-09	????????????????????-?	????????????????????-?	20	39906303	0																					13	5:74264281	5	74262162	rs4703642	2017-02-25	27286809	Ligthart S	2016-06-10	BMC Genomics	www.ncbi.nlm.nih.gov/pubmed/27286809
6:32419988	c	g	0.8403	0	0.8403	0.8403	0.03596	0.006722	0.02673	0.01711	-4.52e-05	44.503	2.17e-10	??????+???????????????	??????+???????????????	6	32419988	0																					13	5:74264281	5	74262162	rs4703642	2017-02-25	27286809	Ligthart S	2016-06-10	BMC Genomics	www.ncbi.nlm.nih.gov/pubmed/27286809
17:45653921	a	t	0.5175	0	0.5175	0.5175	0.02907	0.004988	0.02657	0.01265	-2.483e-05	56.782	4.677e-13	?????????????????+????	?????????????????+????	17	45653921	0																					13	5:74299144	5	74299144	rs4320241	2018-09-20	29503163	Yu H	2018-03-01	Lancet Psychiatry	www.ncbi.nlm.nih.gov/pubmed/29503163
6:32422844	t	c	0.1599	0	0.1599	0.1599	-0.03632	0.006731	-0.02657	0.01713	-4.532e-05	45.06	1.642e-10	??????-???????????????	??????-???????????????	6	32422844	0																					13	5:74343769	5	74302658	rs4555772	2013-06-06	23362303	Wu JH	2013-01-29	Circ Cardiovasc Genet	www.ncbi.nlm.nih.gov/pubmed/23362303
1:109833187	a	g	0.0876	0	0.0876	0.0876	0.09902	0.008189	-0.02626	0.02096	-6.704e-05	160.446	1.444e-35	?+????????????????????	?-????????????????????	1	109833187	0																					13	5:74656539	5	74602699	rs1423527	2019-02-14	29507422	Hoffmann TJ	2018-03-05	Nat Genet	www.ncbi.nlm.nih.gov/pubmed/29507422
1:55718467	a	g	0.8499	0	0.8499	0.8499	-0.0364	0.006716	-0.01612	0.01664	-4.511e-05	41.268	1.093e-09	?-????????????????????	?-????????????????????	1	55718467	0																					13	5:74656539	5	74602699	rs1423527	2019-02-14	29507422	Hoffmann TJ	2018-03-05	Nat Genet	www.ncbi.nlm.nih.gov/pubmed/29507422
2:44052743	g	gtta	0.0602	0	0.0602	0.0602	0.1026	0.009953	-0.0282	0.02528	-9.901e-05	116.444	5.182e-26	??+???????????????????	??-???????????????????	2	44052743	0																					13	5:74656539	5	74602699	rs1423527	2019-02-14	29507422	Hoffmann TJ	2018-03-05	Nat Genet	www.ncbi.nlm.nih.gov/pubmed/29507422
17:45440269	t	c	0.4921	0	0.4921	0.4921	-0.02775	0.004987	-0.03156	0.01269	-2.483e-05	56.768	4.71e-13	?????????????????-????	?????????????????-????	17	45440269	0																					13	5:74656539	5	74602699	rs1423527	2019-02-14	29507422	Hoffmann TJ	2018-03-05	Nat Genet	www.ncbi.nlm.nih.gov/pubmed/29507422
2:21397561	c	g	0.1939	0	0.1939	0.1939	0.0955	0.005997	0.005198	0.01472	-3.592e-05	309.552	6.049e-68	??+???????????????????	??+???????????????????	2	21397561	0																					13	5:74656539	5	74602699	rs1423527	2019-02-14	29507422	Hoffmann TJ	2018-03-05	Nat Genet	www.ncbi.nlm.nih.gov/pubmed/29507422
16:71967599	t	g	0.2632	0	0.2632	0.2632	0.03055	0.005506	-0.003264	0.01391	-3.029e-05	35.344	2.114e-08	????????????????+?????	????????????????-?????	16	71967599	0																					13	5:74656539	5	74602699	rs1423527	2019-02-14	29507422	Hoffmann TJ	2018-03-05	Nat Genet	www.ncbi.nlm.nih.gov/pubmed/29507422
20:39229982	t	c	0.3822	0	0.3822	0.3822	0.02934	0.004846	-0.01284	0.01218	-2.344e-05	38.832	3.696e-09	????????????????????+?	????????????????????-?	20	39229982	0																					13	5:74656539	5	74604742	rs6871667	2016-10-07	26582766	Lu X	2015-11-18	Circ Cardiovasc Genet	www.ncbi.nlm.nih.gov/pubmed/26582766
1:62918864	a	g	0.6469	0	0.6469	0.6469	-0.05066	0.004967	0.009081	0.01269	-2.466e-05	116.687	4.589e-26	?-????????????????????	?+????????????????????	1	62918864	0																					13	5:74656539	5	74604742	rs6871667	2016-10-07	26582766	Lu X	2015-11-18	Circ Cardiovasc Genet	www.ncbi.nlm.nih.gov/pubmed/26582766
19:45160261	a	aatt	0.0469	0	0.0469	0.0469	0.1182	0.01202	0.007051	0.02972	-0.0001444	117.792	2.641e-26	???????????????????+??	???????????????????+??	19	45160261	0																					13	5:74656539	5	74605220	rs10056811	2018-01-29	29212778	van der Harst P	2017-12-06	Circ Res	www.ncbi.nlm.nih.gov/pubmed/29212778
17:45551402	t	c	0.5557	0	0.5557	0.5557	-0.02581	0.004986	-0.02863	0.01274	-2.483e-05	48.336	3.192e-11	?????????????????-????	?????????????????-????	17	45551402	0																					13	5:74656539	5	74613906	rs4703667	2017-02-24	27005778	Kettunen J	2016-03-23	Nat Commun	www.ncbi.nlm.nih.gov/pubmed/27005778
19:10916684	t	c	0.1887	0	0.1887	0.1887	0.06264	0.00631	-0.004918	0.01603	-3.982e-05	113.904	1.846e-25	???????????????????+??	???????????????????-??	19	10916684	0																					13	5:74656539	5	74625487	rs7703051	2008-12-09	18802019	Burkhardt R	2008-09-18	Arterioscler Thromb Vasc Biol	www.ncbi.nlm.nih.gov/pubmed/18802019
16:71870700	a	g	0.7349	0	0.7349	0.7349	-0.03045	0.005496	0.003585	0.01386	-3.018e-05	35.146	2.335e-08	????????????????-?????	????????????????+?????	16	71870700	0																					13	5:74656539	5	74625487	rs7703051	2017-05-15	27790247	He L	2016-11-03	Front Genet	www.ncbi.nlm.nih.gov/pubmed/27790247
2:21409548	a	g	0.7544	0	0.7544	0.7544	-0.06856	0.005555	-0.00475	0.01376	-3.084e-05	186.221	3.652e-41	??-???????????????????	??-???????????????????	2	21409548	0																					13	5:74656539	5	74625487	rs7703051	2017-05-15	27790247	He L	2016-11-03	Front Genet	www.ncbi.nlm.nih.gov/pubmed/27790247
5:74442964	t	c	0.8888	0	0.8888	0.8888	0.06233	0.007744	0.008995	0.01908	-5.998e-05	81.526	1.981e-18	?????+????????????????	?????+????????????????	5	74442964	0																					13	5:74656539	5	74625487	rs7703051	2019-02-14	29507422	Hoffmann TJ	2018-03-05	Nat Genet	www.ncbi.nlm.nih.gov/pubmed/29507422
6:32417825	t	g	0.1596	0	0.1596	0.1596	-0.03585	0.006722	-0.02662	0.01711	-4.519e-05	44.212	2.51e-10	??????-???????????????	??????-???????????????	6	32417825	0																					13	5:74656539	5	74625487	rs7703051	2019-02-14	29507422	Hoffmann TJ	2018-03-05	Nat Genet	www.ncbi.nlm.nih.gov/pubmed/29507422
19:19468734	a	g	0.6559	0	0.6559	0.6559	-0.03024	0.005288	-0.006895	0.01317	-2.794e-05	42.169	6.969e-10	???????????????????-??	???????????????????-??	19	19468734	0																					13	5:74656539	5	74625487	rs7703051	2019-02-14	29507422	Hoffmann TJ	2018-03-05	Nat Genet	www.ncbi.nlm.nih.gov/pubmed/29507422
11:61557826	t	c	0.6523	0	0.6523	0.6523	-0.04131	0.004928	0.016	0.01256	-2.429e-05	75.092	4.942e-17	???????????-??????????	???????????+??????????	11	61557826	0																					13	5:74656539	5	74625487	rs7703051	2019-02-14	29507422	Hoffmann TJ	2018-03-05	Nat Genet	www.ncbi.nlm.nih.gov/pubmed/29507422
1:63060037	t	taagaa	0.647	0	0.647	0.647	-0.05158	0.004963	0.011	0.0127	-2.462e-05	120.083	8.399e-27	?-????????????????????	?+????????????????????	1	63060037	0																					13	5:74656539	5	74625487	rs7703051	2019-02-14	29507422	Hoffmann TJ	2018-03-05	Nat Genet	www.ncbi.nlm.nih.gov/pubmed/29507422
8:126486145	t	c	0.8203	0	0.8203	0.8203	0.0378	0.006291	-0.008778	0.01607	-3.955e-05	39.939	2.125e-09	????????+?????????????	????????-?????????????	8	126486145	0																					13	5:74656539	5	74625487	rs7703051	2019-02-14	29507422	Hoffmann TJ	2018-03-05	Nat Genet	www.ncbi.nlm.nih.gov/pubmed/29507422
1:109909269	t	c	0.7126	0	0.7126	0.7126	-0.0323	0.00523	0.01355	0.01331	-2.732e-05	40.48	1.621e-09	?-????????????????????	?+????????????????????	1	109909269	0																					13	5:74656539	5	74625487	rs7703051	2019-02-14	29507422	Hoffmann TJ	2018-03-05	Nat Genet	www.ncbi.nlm.nih.gov/pubmed/29507422
5:74584032	t	c	0.5913	0	0.5913	0.5913	0.06004	0.004891	0.006418	0.01232	-2.389e-05	185.117	6.344e-41	?????+????????????????	?????+????????????????	5	74584032	0																					13	5:74656539	5	74636484	rs10045497	2014-08-02	24386095	Zhou L	2013-12-30	PLoS One	www.ncbi.nlm.nih.gov/pubmed/24386095
17:45456100	a	g	0.3907	0	0.3907	0.3907	0.02051	0.005078	0.02964	0.01296	-2.577e-05	33.98	4.182e-08	?????????????????+????	?????????????????+????	17	45456100	0																					13	5:74656539	5	74636484	rs10045497	2014-08-02	24386095	Zhou L	2013-12-30	PLoS One	www.ncbi.nlm.nih.gov/pubmed/24386095
20:39794489	a	g	0.4814	0	0.4814	0.4814	-0.0303	0.004724	-0.007844	0.01191	-2.23e-05	53.303	2.663e-12	????????????????????-?	????????????????????-?	20	39794489	0																					13	5:74656539	5	74637711	rs10038095	2016-07-08	25961943	Surakka I	2015-05-11	Nat Genet	www.ncbi.nlm.nih.gov/pubmed/25961943
17:45714671	t	c	0.4305	0	0.4305	0.4305	0.02431	0.004998	0.03244	0.01274	-2.495e-05	47.119	5.864e-11	?????????????????+????	?????????????????+????	17	45714671	0																					13	5:74656539	5	74637711	rs10038095	2019-02-14	29507422	Hoffmann TJ	2018-03-05	Nat Genet	www.ncbi.nlm.nih.gov/pubmed/29507422
17:45724996	a	g	0.4817	0	0.4817	0.4817	-0.0289	0.004987	-0.02715	0.01265	-2.483e-05	56.771	4.702e-13	?????????????????-????	?????????????????-????	17	45724996	0																					13	5:74656539	5	74637711	rs10038095	2019-02-14	29507422	Hoffmann TJ	2018-03-05	Nat Genet	www.ncbi.nlm.nih.gov/pubmed/29507422
19:19572108	t	g	0.6466	0	0.6466	0.6466	-0.02683	0.005263	-0.009025	0.01304	-2.768e-05	35.018	2.489e-08	???????????????????-??	???????????????????-??	19	19572108	0																					13	5:74656539	5	74637711	rs10038095	2019-02-14	29507422	Hoffmann TJ	2018-03-05	Nat Genet	www.ncbi.nlm.nih.gov/pubmed/29507422
1:62903547	t	c	0.3532	0	0.3532	0.3532	0.05062	0.00497	-0.008887	0.01271	-2.469e-05	116.419	5.248e-26	?+????????????????????	?-????????????????????	1	62903547	0																					13	5:74656539	5	74637711	rs10038095	2019-02-14	29507422	Hoffmann TJ	2018-03-05	Nat Genet	www.ncbi.nlm.nih.gov/pubmed/29507422
17:45546841	a	g	0.5411	0	0.5411	0.5411	-0.02664	0.004978	-0.02845	0.01268	-2.474e-05	50.887	8.914e-12	?????????????????-????	?????????????????-????	17	45546841	0																					13	5:74656539	5	74637711	rs10038095	2019-02-14	29507422	Hoffmann TJ	2018-03-05	Nat Genet	www.ncbi.nlm.nih.gov/pubmed/29507422
9:136137140	a	g	0.437	0	0.437	0.437	0.03471	0.004694	-0.01338	0.01176	-2.203e-05	58.575	1.908e-13	?????????+????????????	?????????-????????????	9	136137140	0																					13	5:74656539	5	74637711	rs10038095	2019-02-14	29507422	Hoffmann TJ	2018-03-05	Nat Genet	www.ncbi.nlm.nih.gov/pubmed/29507422
19:11193091	t	g	0.8819	0	0.8819	0.8819	-0.1931	0.007438	-0.007949	0.01864	-5.534e-05	812.247	4.2e-177	???????????????????-??	???????????????????-??	19	11193091	0																					13	5:74656539	5	74637711	rs10038095	2019-02-14	29507422	Hoffmann TJ	2018-03-05	Nat Genet	www.ncbi.nlm.nih.gov/pubmed/29507422
2:27778572	a	g	0.2516	0	0.2516	0.2516	-0.03178	0.005555	0.005579	0.01385	-3.081e-05	36.986	9.301e-09	??-???????????????????	??+???????????????????	2	27778572	0																					13	5:74656539	5	74639178	rs3846661	2018-07-28	29403010	Kanai M	2018-02-05	Nat Genet	www.ncbi.nlm.nih.gov/pubmed/29403010
5:75038426	t	c	0.3021	0	0.3021	0.3021	-0.03771	0.005305	0.006209	0.01329	-2.815e-05	57.199	3.797e-13	?????-????????????????	?????+????????????????	5	75038426	0																					13	5:74656539	5	74639259	rs3843482	2016-07-08	25961943	Surakka I	2015-05-11	Nat Genet	www.ncbi.nlm.nih.gov/pubmed/25961943
1:63025942	t	g	0.6457	0	0.6457	0.6457	-0.05118	0.004964	0.01034	0.01269	-2.463e-05	118.477	1.875e-26	?-????????????????????	?+????????????????????	1	63025942	0																					13	5:74656539	5	74639259	rs3843482	2019-02-14	29507422	Hoffmann TJ	2018-03-05	Nat Genet	www.ncbi.nlm.nih.gov/pubmed/29507422
17:45592169	t	c	0.4841	0	0.4841	0.4841	-0.02927	0.00499	-0.02598	0.01265	-2.485e-05	56.929	4.344e-13	?????????????????-????	?????????????????-????	17	45592169	0																					13	5:74656539	5	74639259	rs3843482	2019-02-14	29507422	Hoffmann TJ	2018-03-05	Nat Genet	www.ncbi.nlm.nih.gov/pubmed/29507422
19:45154340	a	g	0.1995	0	0.1995	0.1995	0.05782	0.006283	0.0004081	0.0156	-3.947e-05	101.288	1.013e-22	???????????????????+??	???????????????????+??	19	45154340	0																					13	5:74656539	5	74639259	rs3843482	2019-02-14	29507422	Hoffmann TJ	2018-03-05	Nat Genet	www.ncbi.nlm.nih.gov/pubmed/29507422
2:44096402	a	g	0.7233	0	0.7233	0.7233	0.05815	0.005445	-0.01201	0.01395	-2.963e-05	126.938	2.727e-28	??+???????????????????	??-???????????????????	2	44096402	0																					13	5:74656539	5	74639259	rs3843482	2019-02-14	29507422	Hoffmann TJ	2018-03-05	Nat Genet	www.ncbi.nlm.nih.gov/pubmed/29507422
5:74499631	a	g	0.8888	0	0.8888	0.8888	0.06183	0.00774	0.009953	0.01908	-5.991e-05	80.778	2.879e-18	?????+????????????????	?????+????????????????	5	74499631	0																					13	5:74656539	5	74639259	rs3843482	2019-02-14	29507422	Hoffmann TJ	2018-03-05	Nat Genet	www.ncbi.nlm.nih.gov/pubmed/29507422
19:45235858	t	tgaa	0.0874	0	0.0874	0.0874	0.1712	0.008933	0.02208	0.0226	-7.98e-05	453.671	3.07e-99	???????????????????+??	???????????????????+??	19	45235858	0																					13	5:74656539	5	74639259	rs3843482	2019-02-14	29507422	Hoffmann TJ	2018-03-05	Nat Genet	www.ncbi.nlm.nih.gov/pubmed/29507422
6:32667067	t	c	0.8791	0	0.8791	0.8791	0.03878	0.007533	0.009626	0.0193	-5.675e-05	33.916	4.318e-08	??????+???????????????	??????+???????????????	6	32667067	0																					13	5:74656539	5	74639259	rs3843482	2019-02-14	29507422	Hoffmann TJ	2018-03-05	Nat Genet	www.ncbi.nlm.nih.gov/pubmed/29507422
19:11168261	t	c	0.2549	0	0.2549	0.2549	0.0612	0.005693	0.02777	0.01445	-3.242e-05	160.442	1.447e-35	???????????????????+??	???????????????????+??	19	11168261	0																					13	5:74656539	5	74648603	rs12654264	2008-06-16	18193044	Kathiresan S	2008-01-13	Nat Genet	www.ncbi.nlm.nih.gov/pubmed/18193044
5:74731732	a	g	0.7691	0	0.7691	0.7691	0.05639	0.005699	0.001317	0.01415	-3.247e-05	117.74	2.711e-26	?????+????????????????	?????+????????????????	5	74731732	0																					13	5:74656539	5	74648603	rs12654264	2011-10-11	21909109	Kim YJ	2011-09-11	Nat Genet	www.ncbi.nlm.nih.gov/pubmed/21909109
17:45720627	a	ac	0.5012	0	0.5012	0.5012	0.02672	0.004992	0.03056	0.01261	-2.488e-05	53.058	3.01e-12	?????????????????+????	?????????????????+????	17	45720627	0																					13	5:74656539	5	74648603	rs12654264	2019-03-28	30718733	Moon S	2019-02-04	Sci Rep	www.ncbi.nlm.nih.gov/pubmed/30718733
19:19667254	t	c	0.083	0	0.083	0.083	0.08787	0.00919	0.02194	0.0231	-8.445e-05	118.246	2.105e-26	???????????????????+??	???????????????????+??	19	19667254	0																					13	5:74656539	5	74651084	rs3846662	2009-01-12	19060911	Aulchenko YS	2008-12-07	Nat Genet	www.ncbi.nlm.nih.gov/pubmed/19060911
6:32628543	t	c	0.8785	0	0.8785	0.8785	0.03868	0.007522	0.009102	0.01925	-5.657e-05	33.724	4.752e-08	??????+???????????????	??????+???????????????	6	32628543	0																					13	5:74656539	5	74651084	rs3846662	2009-01-12	19060911	Aulchenko YS	2008-12-07	Nat Genet	www.ncbi.nlm.nih.gov/pubmed/19060911
2:21412847	t	c	0.753	0	0.753	0.753	-0.06859	0.005555	-0.006391	0.01374	-3.083e-05	187.983	1.513e-41	??-???????????????????	??-???????????????????	2	21412847	0																					13	5:74656539	5	74655726	rs3846663	2009-01-14	19060906	Kathiresan S	2008-12-07	Nat Genet	www.ncbi.nlm.nih.gov/pubmed/19060906
1:63013134	a	g	0.6485	0	0.6485	0.6485	-0.05095	0.004961	0.01163	0.01268	-2.46e-05	116.805	4.326e-26	?-????????????????????	?+????????????????????	1	63013134	0																					13	5:74656539	5	74655726	rs3846663	2009-10-15	19197348	Lowe JK	2009-02-06	PLoS Genet	www.ncbi.nlm.nih.gov/pubmed/19197348
5:74990178	a	t	0.7195	0	0.7195	0.7195	0.04774	0.005389	-0.01781	0.01343	-2.903e-05	84.375	4.768e-19	?????+????????????????	?????-????????????????	5	74990178	0																					13	5:74656539	5	74655726	rs3846663	2009-10-15	19197348	Lowe JK	2009-02-06	PLoS Genet	www.ncbi.nlm.nih.gov/pubmed/19197348
20:39954604	a	g	0.3981	0	0.3981	0.3981	-0.02943	0.004841	0.0009771	0.01229	-2.341e-05	43.288	3.983e-10	????????????????????-?	????????????????????+?	20	39954604	0																					13	5:74656539	5	74656539	rs12916	2010-10-17	20864672	Waterworth DM	2010-09-23	Arterioscler Thromb Vasc Biol	www.ncbi.nlm.nih.gov/pubmed/20864672
19:45389596	a	g	0.0317	0	0.0317	0.0317	0.3962	0.01377	0.04664	0.03452	-0.0001892	1023.27	6.31e-223	???????????????????+??	???????????????????+??	19	45389596	0																					13	5:74656539	5	74656539	rs12916	2012-01-25	20686565	Teslovich TM	2010-08-05	Nature	www.ncbi.nlm.nih.gov/pubmed/20686565
6:32636263	a	t	0.1211	0	0.1211	0.1211	-0.03888	0.007522	-0.009701	0.01926	-5.657e-05	34.226	3.697e-08	??????-???????????????	??????-???????????????	6	32636263	0																					13	5:74656539	5	74656539	rs12916	2012-01-25	20686565	Teslovich TM	2010-08-05	Nature	www.ncbi.nlm.nih.gov/pubmed/20686565
2:21451827	a	g	0.3123	0	0.3123	0.3123	-0.04116	0.005286	0.01948	0.01323	-2.795e-05	63.822	1.384e-14	??-???????????????????	??+???????????????????	2	21451827	0																					13	5:74656539	5	74656539	rs12916	2014-05-12	24097068	Willer CJ	2013-10-06	Nat Genet	www.ncbi.nlm.nih.gov/pubmed/24097068
5:74980019	a	g	0.7852	0	0.7852	0.7852	0.04149	0.005891	-0.01616	0.0148	-3.47e-05	53.071	2.991e-12	?????+????????????????	?????-????????????????	5	74980019	0																					13	5:74656539	5	74656539	rs12916	2014-05-12	24097068	Willer CJ	2013-10-06	Nat Genet	www.ncbi.nlm.nih.gov/pubmed/24097068
6:32675951	a	t	0.879	0	0.879	0.879	0.03894	0.007524	0.009239	0.01927	-5.661e-05	34.15	3.841e-08	??????+???????????????	??????+???????????????	6	32675951	0																					13	5:74656539	5	74656539	rs12916	2017-06-21	28270201	Nagy R	2017-03-07	Genome Med	www.ncbi.nlm.nih.gov/pubmed/28270201
6:160894878	t	c	0.9808	0	0.9808	0.9808	0.1557	0.01851	-0.01992	0.04559	-0.0003423	81.32	2.195e-18	??????+???????????????	??????-???????????????	6	160894878	0																					13	5:74656539	5	74656539	rs12916	2017-06-26	28334899	Spracklen CN	2017-02-21	Hum Mol Genet	www.ncbi.nlm.nih.gov/pubmed/28334899
17:45630497	t	c	0.5025	0	0.5025	0.5025	0.02688	0.004982	0.03024	0.01262	-2.479e-05	53.333	2.624e-12	?????????????????+????	?????????????????+????	17	45630497	0																					13	5:74656539	5	74656539	rs12916	2017-06-26	28334899	Spracklen CN	2017-02-21	Hum Mol Genet	www.ncbi.nlm.nih.gov/pubmed/28334899
19:11192876	ct	c	0.1182	0	0.1182	0.1182	0.1902	0.007484	0.009121	0.01874	-5.602e-05	780.159	3.9e-170	???????????????????+??	???????????????????+??	19	11192876	0																					13	5:74656539	5	74656539	rs12916	2017-06-26	28334899	Spracklen CN	2017-02-21	Hum Mol Genet	www.ncbi.nlm.nih.gov/pubmed/28334899
7:21593203	t	c	0.1706	0	0.1706	0.1706	-0.03812	0.006403	0.008051	0.0162	-4.1e-05	39.528	2.61e-09	???????-??????????????	???????+??????????????	7	21593203	0																					13	5:74656539	5	74656539	rs12916	2017-06-26	28334899	Spracklen CN	2017-02-21	Hum Mol Genet	www.ncbi.nlm.nih.gov/pubmed/28334899
6:116266592	a	g	0.3733	0	0.3733	0.3733	0.02971	0.005072	-0.0217	0.01285	-2.567e-05	34.78	2.803e-08	??????+???????????????	??????-???????????????	6	116266592	0																					13	5:74656539	5	74656539	rs12916	2018-11-26	30275531	Klarin D	2018-10-01	Nat Genet	www.ncbi.nlm.nih.gov/pubmed/30275531
11:61600342	a	c	0.3543	0	0.3543	0.3543	0.04157	0.004907	-0.01619	0.01253	-2.408e-05	76.613	2.31e-17	???????????+??????????	???????????-??????????	11	61600342	0																					13	5:74656539	5	74656539	rs12916	2019-02-08	30595370	Kichaev G	2018-12-27	Am J Hum Genet	www.ncbi.nlm.nih.gov/pubmed/30595370
19:45478352	a	g	0.9733	0	0.9733	0.9733	-0.2352	0.01619	0.02386	0.03873	-0.0002623	247.123	2.177e-54	???????????????????-??	???????????????????+??	19	45478352	0																					13	5:74656539	5	74656539	rs12916	2019-02-14	29507422	Hoffmann TJ	2018-03-05	Nat Genet	www.ncbi.nlm.nih.gov/pubmed/29507422
2:21135187	a	g	0.1634	0	0.1634	0.1634	0.04634	0.006423	-0.01051	0.01606	-4.12e-05	57.946	2.613e-13	??+???????????????????	??-???????????????????	2	21135187	0																					13	5:74656539	5	74656539	rs12916	2019-02-14	29507422	Hoffmann TJ	2018-03-05	Nat Genet	www.ncbi.nlm.nih.gov/pubmed/29507422
19:45335676	a	g	0.5548	0	0.5548	0.5548	0.07127	0.005036	0.0105	0.01276	-2.534e-05	248.948	8.741e-55	???????????????????+??	???????????????????+??	19	45335676	0																					13	5:74656539	5	74656539	rs12916	2019-02-14	29507422	Hoffmann TJ	2018-03-05	Nat Genet	www.ncbi.nlm.nih.gov/pubmed/29507422
19:10981992	t	c	0.7045	0	0.7045	0.7045	-0.02828	0.005449	-0.01406	0.01415	-2.971e-05	37.46	7.34e-09	???????????????????-??	???????????????????-??	19	10981992	0																					13	5:74656539	5	74656539	rs12916	2019-02-14	29507422	Hoffmann TJ	2018-03-05	Nat Genet	www.ncbi.nlm.nih.gov/pubmed/29507422
9:107661129	a	c	0.1196	0	0.1196	0.1196	0.04165	0.007149	-0.02872	0.01811	-5.109e-05	34.547	3.149e-08	?????????+????????????	?????????-????????????	9	107661129	0																					13	5:74656539	5	74656539	rs12916	2019-02-14	29507422	Hoffmann TJ	2018-03-05	Nat Genet	www.ncbi.nlm.nih.gov/pubmed/29507422
11:116639104	a	g	0.0664	0	0.0664	0.0664	-0.06565	0.009697	-0.03858	0.02444	-9.4e-05	67.39	2.325e-15	???????????-??????????	???????????-??????????	11	116639104	0																					13	5:74656539	5	74656539	rs12916	2019-02-14	29507422	Hoffmann TJ	2018-03-05	Nat Genet	www.ncbi.nlm.nih.gov/pubmed/29507422
19:45143767	t	g	0.0458	0	0.0458	0.0458	0.122	0.01211	-0.00119	0.03001	-0.0001466	120.708	6.145e-27	???????????????????+??	???????????????????-??	19	45143767	0																					13	5:74656539	5	74656539	rs12916	2019-02-14	29507422	Hoffmann TJ	2018-03-05	Nat Genet	www.ncbi.nlm.nih.gov/pubmed/29507422
[truncated: 4,657 more rows]
[truncated: 27 more columns]

## Sheet: HDL-NR
MarkerName	Allele1	Allele2	Freq1	FreqSE	MinFreq	MaxFreq	Effect	StdErr	IntEffect	IntStdErr	IntCov	ChiSq2df	P.value	Direction	DirectionInt	CHR	POS	Lead?		GenomicLocus	uniqID	rsID	chr	pos	p	start	end	nSNPs	nGWASSNPs	nIndSigSNPs	IndSigSNPs	nLeadSNPs	LeadSNPs	GenomicLocus		GenomicLocus	IndSigSNP	chr	bp	snp	DateAddedToCatalog	PMID	FirstAuth	Date	Journal	Link	Study	Trait	InitialN
[truncated: 4,768 more rows]
[truncated: 23 more columns]

[truncated: 2 more sheets: Tot_Chol-NR, TAGs-NR]
